# Supplementary material for: Synthesis, antioxidant activity, antimicrobial efficacy and molecular docking studies of 4-chloro-2-(1-(4-methoxyphenyl)-4,5-diphenyl-1H-imidazol-2-yl)phenol and its transition metal complexes
Source: RSC Adv. 2023 Mar 21;13(14):9222–30. doi: 10.1039/d2ra08327b (PMC10029809; doi:10.1039/d2ra08327b)
Supplement: RA-013-D2RA08327B-s002 [file RA-013-D2RA08327B-s002.cif]

# Electronic Supplementary Material (ESI) for RSC Advances.
# This journal is © The Royal Society of Chemistry 2023

####################################################################### 
# 
# This file contains crystal structure data downloaded from the 
# Cambridge Structural Database (CSD) hosted by the Cambridge 
# Crystallographic Data Centre (CCDC).
# 
# Full information about CCDC data access policies and citation 
# guidelines are available at http://www.ccdc.cam.ac.uk/access/V1 
# 
# Audit and citation data items may have been added by the CCDC. 
# Please retain this information to preserve the provenance of 
# this file and to allow appropriate attribution of the data. 
# 
#######################################################################

data_MS56UOS
_database_code_depnum_ccdc_archive 'CCDC 2041734'
loop_
_audit_author_name
_audit_author_address
'Muhammad Nawaz Tahir'
;University of Sargodha, Pakistan
Pakistan
;
_audit_update_record             
;
2020-10-31 deposited with the CCDC.	2023-03-06 downloaded from the CCDC.
;

_audit_creation_method           SHELXL-2018/3
_shelx_SHELXL_version_number     2018/3
_chemical_name_common            ?
_chemical_absolute_configuration .
_chemical_name_systematic        
;
2-[1-(4-methoxyphenyl)-4,5-diphenyl-1H-imidazol-2-yl]-4-chlorophenol
;
_chemical_formula_moiety         'C28 H21 Cl N2 O2'
_chemical_formula_sum            'C28 H21 Cl N2 O2'
_chemical_formula_iupac          'C28 H21 Cl N2 O2'
_chemical_formula_weight         452.92

loop_
_atom_type_symbol
_atom_type_description
_atom_type_scat_dispersion_real
_atom_type_scat_dispersion_imag
_atom_type_scat_source
C C 0.0033 0.0016 'International Tables Vol C Tables 4.2.6.8 and 6.1.1.4'
H H 0.0000 0.0000 'International Tables Vol C Tables 4.2.6.8 and 6.1.1.4'
N N 0.0061 0.0033 'International Tables Vol C Tables 4.2.6.8 and 6.1.1.4'
O O 0.0106 0.0060 'International Tables Vol C Tables 4.2.6.8 and 6.1.1.4'
Cl Cl 0.1484 0.1585 'International Tables Vol C Tables 4.2.6.8 and 6.1.1.4'

_space_group_crystal_system      triclinic
_space_group_IT_number           2
_space_group_name_H-M_alt        'P -1'
_space_group_name_Hall           '-P 1'

_shelx_space_group_comment       
;
The symmetry employed for this shelxl refinement is uniquely defined
by the following loop, which should always be used as a source of
symmetry information in preference to the above space-group names.
They are only intended as comments.
;

loop_
_space_group_symop_operation_xyz
'x, y, z'
'-x, -y, -z'

_cell_length_a                   9.5810(9)
_cell_length_b                   12.8164(13)
_cell_length_c                   19.359(2)
_cell_angle_alpha                89.075(4)
_cell_angle_beta                 84.551(3)
_cell_angle_gamma                77.443(4)
_cell_volume                     2309.8(4)
_cell_formula_units_Z            4
_cell_measurement_reflns_used    6353
_cell_measurement_theta_min      2.338
_cell_measurement_theta_max      28.206
_cell_measurement_temperature    296(2)
_exptl_crystal_description       rod
_exptl_crystal_colour            colorless
_exptl_crystal_size_max          0.43
_exptl_crystal_size_mid          0.28
_exptl_crystal_size_min          0.26
_exptl_crystal_density_diffrn    1.302
_exptl_crystal_density_meas      ?
_exptl_crystal_density_method    'not measured'
_exptl_crystal_F_000             944
_exptl_absorpt_coefficient_mu    0.193
_exptl_absorpt_correction_type   multi-scan
_exptl_absorpt_process_details   '(SADABS; Bruker, 2005)'
_exptl_absorpt_correction_T_min  0.895
_exptl_absorpt_correction_T_max  0.940
_exptl_special_details           
;
;


_diffrn_ambient_temperature      296(2)
_diffrn_radiation_type           MoK\a
_diffrn_radiation_wavelength     0.71073
_diffrn_radiation_source         'fine-focus sealed tube'
_diffrn_radiation_monochromator  graphite
_diffrn_measurement_device_type  'Bruker Kappa APEXII CCD'
_diffrn_measurement_method       \w
_diffrn_detector_area_resol_mean 0.752
_diffrn_reflns_number            27856
_diffrn_reflns_av_unetI/netI     0.0642
_diffrn_reflns_av_R_equivalents  0.0456
_diffrn_reflns_limit_h_min       -7
_diffrn_reflns_limit_h_max       12
_diffrn_reflns_limit_k_min       -16
_diffrn_reflns_limit_k_max       17
_diffrn_reflns_limit_l_min       -24
_diffrn_reflns_limit_l_max       25
_diffrn_reflns_theta_min         2.338
_diffrn_reflns_theta_max         28.206
_diffrn_reflns_theta_full        28.206
_diffrn_measured_fraction_theta_max 0.984
_diffrn_measured_fraction_theta_full 0.984
_diffrn_standards_number         0
_diffrn_standards_interval_count ?
_diffrn_standards_interval_time  ?
_diffrn_standards_decay_%        ?

_refine_special_details          
;
Refinement of <i>F</i>^2^ against ALL reflections. The weighted <i>R</i>-factor
<i>wR</i> and goodness of fit <i>S</i> are based on <i>F</i>^2^, conventional
<i>R</i>-factors <i>R</i> are based on <i>F</i>, with <i>F</i> set to zero for
negative <i>F</i>^2^. The threshold expression of <i>F</i>^2^ >
\s(<i>F</i>^2^) is used only for calculating <i>R</i>-factors(gt) <i>etc</i>.
and is not relevant to the choice of reflections for refinement.
<i>R</i>-factors based on <i>F</i>^2^ are statistically about twice as large
as those based on <i>F</i>, and <i>R</i>- factors based on ALL data will be
even larger.
;
_reflns_number_total             11202
_reflns_number_gt                6353
_reflns_threshold_expression     I>2\s(I)
_refine_ls_structure_factor_coef Fsqd
_refine_ls_matrix_type           full
_refine_ls_R_factor_all          0.0997
_refine_ls_R_factor_gt           0.0503
_refine_ls_wR_factor_ref         0.1466
_refine_ls_wR_factor_gt          0.1204
_refine_ls_goodness_of_fit_ref   1.015
_refine_ls_restrained_S_all      1.015
_refine_ls_number_reflns         11202
_refine_ls_number_parameters     599
_refine_ls_number_restraints     0
_refine_ls_hydrogen_treatment    constr
_refine_ls_weighting_scheme      calc
_refine_ls_weighting_details     
'w=1/[\s^2^(Fo^2^)+(0.0597P)^2^+0.1759P] where P=(Fo^2^+2Fc^2^)/3'
_atom_sites_solution_hydrogens   geom
_atom_sites_solution_primary     direct
_atom_sites_solution_secondary   difmap
_refine_ls_shift/su_max          0.000
_refine_ls_shift/su_mean         0.000
_computing_data_collection       'APEX2 (Bruker, 2007)'
_computing_cell_refinement       'SAINT (Bruker, 2007)'
_computing_data_reduction        'SAINT (Bruker, 2007)'
_computing_structure_solution    'SHELXS97 (Sheldrick, 2008)'
_computing_structure_refinement  'SHELXL-2018/3  (Sheldrick, 2015)'
_computing_molecular_graphics    
'ORTEP-3 for Windows (Farrugia, 1997) and PLATON (Spek, 2009)'
_computing_publication_material  
;
WinGX (Farrugia, 1999) and PLATON (Spek, 2009)
;

loop_
_atom_site_label
_atom_site_type_symbol
_atom_site_fract_x
_atom_site_fract_y
_atom_site_fract_z
_atom_site_U_iso_or_equiv
_atom_site_adp_type
_atom_site_occupancy
_atom_site_site_symmetry_order
_atom_site_calc_flag
_atom_site_refinement_flags_posn
_atom_site_refinement_flags_adp
_atom_site_refinement_flags_occupancy
_atom_site_disorder_assembly
_atom_site_disorder_group
Cl1 Cl 0.46306(7) 0.24118(5) 0.21069(4) 0.0936(2) Uani 1 1 d . . . . .
O1 O 0.06093(17) 0.56738(12) 0.35272(7) 0.0750(4) Uani 1 1 d . . . . .
O2 O 0.45880(14) 0.38892(11) -0.07674(7) 0.0646(4) Uani 1 1 d . . . . .
H2A H 0.397295 0.443478 -0.081252 0.097 Uiso 1 1 calc R U . . .
N1 N 0.15362(14) 0.58162(11) 0.06520(7) 0.0448(3) Uani 1 1 d . . . . .
N2 N 0.24047(15) 0.53916(11) -0.04313(7) 0.0465(4) Uani 1 1 d . . . . .
C1 C 0.1992(2) 0.67346(16) -0.16665(10) 0.0573(5) Uani 1 1 d . . . . .
H1 H 0.291057 0.632616 -0.162886 0.069 Uiso 1 1 calc R U . . .
C2 C 0.1648(3) 0.72229(18) -0.22916(11) 0.0712(6) Uani 1 1 d . . . . .
H2 H 0.234155 0.714249 -0.266830 0.085 Uiso 1 1 calc R U . . .
C3 C 0.0301(3) 0.78205(18) -0.23601(11) 0.0740(6) Uani 1 1 d . . . . .
H3 H 0.008061 0.815773 -0.277726 0.089 Uiso 1 1 calc R U . . .
C4 C -0.0721(3) 0.79156(18) -0.18041(12) 0.0744(6) Uani 1 1 d . . . . .
H4 H -0.164656 0.830544 -0.185009 0.089 Uiso 1 1 calc R U . . .
C5 C -0.0393(2) 0.74391(16) -0.11760(10) 0.0618(5) Uani 1 1 d . . . . .
H5 H -0.109703 0.751457 -0.080397 0.074 Uiso 1 1 calc R U . . .
C6 C 0.09747(19) 0.68518(14) -0.10980(9) 0.0459(4) Uani 1 1 d . . . . .
C7 C 0.13540(18) 0.63142(13) -0.04396(9) 0.0438(4) Uani 1 1 d . . . . .
C8 C 0.08034(17) 0.65905(13) 0.02283(9) 0.0427(4) Uani 1 1 d . . . . .
C9 C -0.02819(17) 0.75200(13) 0.05228(8) 0.0424(4) Uani 1 1 d . . . . .
C10 C 0.0061(2) 0.85126(15) 0.05564(10) 0.0551(5) Uani 1 1 d . . . . .
H10 H 0.097602 0.859326 0.039221 0.066 Uiso 1 1 calc R U . . .
C11 C -0.0941(2) 0.93832(15) 0.08312(11) 0.0612(5) Uani 1 1 d . . . . .
H11 H -0.069864 1.004542 0.085448 0.073 Uiso 1 1 calc R U . . .
C12 C -0.2294(2) 0.92698(16) 0.10699(10) 0.0583(5) Uani 1 1 d . . . . .
H12 H -0.297089 0.985660 0.125304 0.070 Uiso 1 1 calc R U . . .
C13 C -0.2650(2) 0.82922(17) 0.10390(11) 0.0613(5) Uani 1 1 d . . . . .
H13 H -0.356690 0.821631 0.120321 0.074 Uiso 1 1 calc R U . . .
C14 C -0.16497(19) 0.74214(15) 0.07646(10) 0.0535(5) Uani 1 1 d . . . . .
H14 H -0.189908 0.676167 0.074225 0.064 Uiso 1 1 calc R U . . .
C15 C 0.12939(18) 0.58229(13) 0.13976(9) 0.0426(4) Uani 1 1 d . . . . .
C16 C 0.2173(2) 0.62300(15) 0.17924(9) 0.0532(5) Uani 1 1 d . . . . .
H16 H 0.290204 0.652898 0.157686 0.064 Uiso 1 1 calc R U . . .
C17 C 0.1977(2) 0.61963(16) 0.25060(10) 0.0602(5) Uani 1 1 d . . . . .
H17 H 0.257745 0.646797 0.277117 0.072 Uiso 1 1 calc R U . . .
C18 C 0.0890(2) 0.57598(15) 0.28274(10) 0.0538(5) Uani 1 1 d . . . . .
C19 C 0.0002(2) 0.53634(16) 0.24267(10) 0.0592(5) Uani 1 1 d . . . . .
H19 H -0.073405 0.507032 0.264095 0.071 Uiso 1 1 calc R U . . .
C20 C 0.0194(2) 0.53978(15) 0.17182(10) 0.0528(5) Uani 1 1 d . . . . .
H20 H -0.041426 0.513525 0.145289 0.063 Uiso 1 1 calc R U . . .
C21 C 0.1511(4) 0.6046(3) 0.39700(12) 0.1124(10) Uani 1 1 d . . . . .
H21A H 0.248469 0.565791 0.386970 0.169 Uiso 1 1 calc R U . . .
H21B H 0.119451 0.593536 0.444566 0.169 Uiso 1 1 calc R U . . .
H21C H 0.146103 0.679421 0.389206 0.169 Uiso 1 1 calc R U . . .
C22 C 0.25040(18) 0.50996(13) 0.02272(9) 0.0446(4) Uani 1 1 d . . . . .
C23 C 0.35347(18) 0.41471(13) 0.04220(9) 0.0460(4) Uani 1 1 d . . . . .
C24 C 0.45424(18) 0.35932(14) -0.00964(10) 0.0504(4) Uani 1 1 d . . . . .
C25 C 0.5554(2) 0.27024(16) 0.00755(13) 0.0656(6) Uani 1 1 d . . . . .
H25 H 0.621865 0.234505 -0.026999 0.079 Uiso 1 1 calc R U . . .
C26 C 0.5595(2) 0.23376(16) 0.07442(14) 0.0715(6) Uani 1 1 d . . . . .
H26 H 0.628691 0.174409 0.085296 0.086 Uiso 1 1 calc R U . . .
C27 C 0.4596(2) 0.28616(16) 0.12542(12) 0.0629(5) Uani 1 1 d . . . . .
C28 C 0.3584(2) 0.37477(15) 0.10987(10) 0.0564(5) Uani 1 1 d . . . . .
H28 H 0.291938 0.408906 0.144959 0.068 Uiso 1 1 calc R U . . .
Cl2 Cl 0.40460(8) 0.41192(6) 0.76110(4) 0.1106(3) Uani 1 1 d . . . . .
O3 O 0.73372(16) 0.05130(12) 0.87799(7) 0.0707(4) Uani 1 1 d . . . . .
O4 O 0.4984(2) 0.31389(13) 0.46402(8) 0.0935(5) Uani 1 1 d . . . . .
H4A H 0.537434 0.251072 0.456407 0.140 Uiso 1 1 calc R U . . .
N3 N 0.68530(15) 0.06542(12) 0.59354(7) 0.0478(4) Uani 1 1 d . . . . .
N4 N 0.63425(16) 0.12436(12) 0.48920(8) 0.0533(4) Uani 1 1 d . . . . .
C29 C 0.7616(2) 0.02671(17) 0.35464(10) 0.0597(5) Uani 1 1 d . . . . .
H29 H 0.746882 0.100688 0.357836 0.072 Uiso 1 1 calc R U . . .
C30 C 0.7964(2) -0.0226(2) 0.29048(11) 0.0674(6) Uani 1 1 d . . . . .
H30 H 0.804279 0.018250 0.250762 0.081 Uiso 1 1 calc R U . . .
C31 C 0.8193(2) -0.1319(2) 0.28520(11) 0.0699(6) Uani 1 1 d . . . . .
H31 H 0.843781 -0.164898 0.241993 0.084 Uiso 1 1 calc R U . . .
C32 C 0.8060(2) -0.19245(18) 0.34378(11) 0.0670(6) Uani 1 1 d . . . . .
H32 H 0.821235 -0.266427 0.340206 0.080 Uiso 1 1 calc R U . . .
C33 C 0.7698(2) -0.14316(17) 0.40803(11) 0.0630(5) Uani 1 1 d . . . . .
H33 H 0.759862 -0.184435 0.447395 0.076 Uiso 1 1 calc R U . . .
C34 C 0.74825(19) -0.03323(16) 0.41453(9) 0.0512(4) Uani 1 1 d . . . . .
C35 C 0.71175(19) 0.02061(15) 0.48281(9) 0.0489(4) Uani 1 1 d . . . . .
C36 C 0.74550(19) -0.01770(14) 0.54700(9) 0.0482(4) Uani 1 1 d . . . . .
C37 C 0.83022(19) -0.12157(14) 0.56856(9) 0.0481(4) Uani 1 1 d . . . . .
C38 C 0.9770(2) -0.14948(16) 0.55088(10) 0.0590(5) Uani 1 1 d . . . . .
H38 H 1.023687 -0.099989 0.528685 0.071 Uiso 1 1 calc R U . . .
C39 C 1.0548(2) -0.24951(18) 0.56571(11) 0.0671(6) Uani 1 1 d . . . . .
H39 H 1.153237 -0.267093 0.553284 0.081 Uiso 1 1 calc R U . . .
C40 C 0.9882(3) -0.32318(18) 0.59861(12) 0.0734(6) Uani 1 1 d . . . . .
H40 H 1.040679 -0.391101 0.607898 0.088 Uiso 1 1 calc R U . . .
C41 C 0.8443(3) -0.29627(19) 0.61766(13) 0.0820(7) Uani 1 1 d . . . . .
H41 H 0.799077 -0.345839 0.640746 0.098 Uiso 1 1 calc R U . . .
C42 C 0.7647(2) -0.19612(17) 0.60308(11) 0.0677(6) Uani 1 1 d . . . . .
H42 H 0.666658 -0.178794 0.616553 0.081 Uiso 1 1 calc R U . . .
C43 C 0.69758(18) 0.05923(14) 0.66717(9) 0.0445(4) Uani 1 1 d . . . . .
C44 C 0.59357(19) 0.02654(16) 0.71053(10) 0.0548(5) Uani 1 1 d . . . . .
H44 H 0.517095 0.006506 0.692075 0.066 Uiso 1 1 calc R U . . .
C45 C 0.60185(19) 0.02324(15) 0.78139(10) 0.0548(5) Uani 1 1 d . . . . .
H45 H 0.530969 0.001142 0.810501 0.066 Uiso 1 1 calc R U . . .
C46 C 0.71477(19) 0.05260(14) 0.80892(9) 0.0491(4) Uani 1 1 d . . . . .
C47 C 0.8196(2) 0.08542(16) 0.76495(10) 0.0559(5) Uani 1 1 d . . . . .
H47 H 0.895815 0.105935 0.783315 0.067 Uiso 1 1 calc R U . . .
C48 C 0.81178(19) 0.08791(15) 0.69442(9) 0.0518(5) Uani 1 1 d . . . . .
H48 H 0.883330 0.108875 0.665142 0.062 Uiso 1 1 calc R U . . .
C49 C 0.6490(2) -0.00288(19) 0.92407(11) 0.0747(6) Uani 1 1 d . . . . .
H49A H 0.551439 0.037138 0.928829 0.112 Uiso 1 1 calc R U . . .
H49B H 0.686161 -0.009680 0.968648 0.112 Uiso 1 1 calc R U . . .
H49C H 0.652153 -0.072655 0.905833 0.112 Uiso 1 1 calc R U . . .
C50 C 0.61789(19) 0.15033(15) 0.55587(9) 0.0490(4) Uani 1 1 d . . . . .
C51 C 0.53794(19) 0.25514(15) 0.58149(10) 0.0535(5) Uani 1 1 d . . . . .
C52 C 0.4796(2) 0.33203(18) 0.53321(12) 0.0699(6) Uani 1 1 d . . . . .
C53 C 0.4000(3) 0.4314(2) 0.55675(15) 0.0921(8) Uani 1 1 d . . . . .
H53 H 0.360648 0.481337 0.524653 0.111 Uiso 1 1 calc R U . . .
C54 C 0.3781(3) 0.4575(2) 0.62556(15) 0.0893(8) Uani 1 1 d . . . . .
H54 H 0.326286 0.524785 0.640037 0.107 Uiso 1 1 calc R U . . .
C55 C 0.4335(2) 0.38320(19) 0.67313(12) 0.0715(6) Uani 1 1 d . . . . .
C56 C 0.5115(2) 0.28408(17) 0.65131(11) 0.0626(5) Uani 1 1 d . . . . .
H56 H 0.547836 0.234695 0.684376 0.075 Uiso 1 1 calc R U . . .

loop_
_atom_site_aniso_label
_atom_site_aniso_U_11
_atom_site_aniso_U_22
_atom_site_aniso_U_33
_atom_site_aniso_U_23
_atom_site_aniso_U_13
_atom_site_aniso_U_12
Cl1 0.0926(5) 0.0858(5) 0.1000(5) 0.0428(4) -0.0217(4) -0.0118(3)
O1 0.1058(12) 0.0764(10) 0.0440(9) 0.0049(7) -0.0005(8) -0.0257(9)
O2 0.0572(8) 0.0640(9) 0.0628(10) -0.0100(7) 0.0071(7) 0.0033(7)
N1 0.0443(8) 0.0448(8) 0.0414(9) -0.0040(6) -0.0033(6) -0.0016(6)
N2 0.0461(8) 0.0439(8) 0.0451(9) -0.0060(7) -0.0021(6) -0.0011(7)
C1 0.0556(11) 0.0627(13) 0.0515(12) -0.0038(10) -0.0020(9) -0.0092(9)
C2 0.0841(16) 0.0827(16) 0.0451(13) 0.0013(11) 0.0009(11) -0.0171(13)
C3 0.1013(18) 0.0669(15) 0.0514(14) 0.0069(11) -0.0180(12) -0.0088(13)
C4 0.0778(15) 0.0728(15) 0.0615(15) 0.0017(11) -0.0187(12) 0.0127(12)
C5 0.0603(12) 0.0663(13) 0.0503(12) -0.0028(10) -0.0056(9) 0.0050(10)
C6 0.0509(10) 0.0421(10) 0.0438(10) -0.0068(8) -0.0058(8) -0.0071(8)
C7 0.0434(9) 0.0406(10) 0.0458(11) -0.0041(8) -0.0045(7) -0.0046(8)
C8 0.0405(9) 0.0427(10) 0.0429(10) -0.0028(8) -0.0039(7) -0.0045(7)
C9 0.0428(9) 0.0443(10) 0.0371(10) -0.0034(7) -0.0049(7) -0.0022(8)
C10 0.0484(10) 0.0500(11) 0.0648(13) -0.0056(9) -0.0001(9) -0.0075(9)
C11 0.0702(13) 0.0434(11) 0.0674(14) -0.0048(9) -0.0048(10) -0.0066(10)
C12 0.0623(12) 0.0513(12) 0.0504(12) -0.0036(9) -0.0014(9) 0.0102(9)
C13 0.0468(10) 0.0625(13) 0.0664(14) 0.0013(10) 0.0060(9) 0.0014(9)
C14 0.0474(10) 0.0474(11) 0.0634(13) -0.0034(9) -0.0027(9) -0.0057(8)
C15 0.0447(9) 0.0412(10) 0.0389(10) -0.0024(7) -0.0017(7) -0.0033(8)
C16 0.0574(11) 0.0599(12) 0.0456(11) 0.0000(9) -0.0021(8) -0.0211(9)
C17 0.0718(13) 0.0626(13) 0.0518(13) -0.0034(10) -0.0107(10) -0.0248(10)
C18 0.0705(13) 0.0459(11) 0.0423(11) 0.0011(8) -0.0006(9) -0.0088(9)
C19 0.0601(12) 0.0617(13) 0.0571(13) 0.0064(10) 0.0041(9) -0.0204(10)
C20 0.0539(11) 0.0547(11) 0.0525(12) -0.0008(9) -0.0064(9) -0.0166(9)
C21 0.170(3) 0.137(3) 0.0441(15) 0.0021(15) -0.0229(16) -0.059(2)
C22 0.0428(9) 0.0428(10) 0.0455(11) -0.0073(8) -0.0022(7) -0.0037(8)
C23 0.0418(9) 0.0382(10) 0.0569(12) -0.0028(8) -0.0042(8) -0.0062(8)
C24 0.0428(10) 0.0437(11) 0.0632(13) -0.0070(9) -0.0052(8) -0.0058(8)
C25 0.0520(11) 0.0491(12) 0.0893(17) -0.0110(11) -0.0031(11) 0.0021(9)
C26 0.0559(12) 0.0463(12) 0.108(2) 0.0051(12) -0.0164(12) 0.0008(10)
C27 0.0597(12) 0.0494(12) 0.0814(15) 0.0139(11) -0.0180(11) -0.0117(10)
C28 0.0544(11) 0.0479(11) 0.0635(13) 0.0011(9) -0.0055(9) -0.0037(9)
Cl2 0.1025(5) 0.1182(6) 0.0903(5) -0.0463(4) -0.0089(4) 0.0246(4)
O3 0.0826(10) 0.0932(11) 0.0425(8) 0.0001(7) -0.0084(7) -0.0315(9)
O4 0.1250(15) 0.0771(12) 0.0685(12) 0.0127(9) -0.0206(10) 0.0041(11)
N3 0.0503(8) 0.0517(9) 0.0416(9) -0.0012(7) -0.0062(6) -0.0106(7)
N4 0.0583(9) 0.0553(10) 0.0476(10) 0.0013(7) -0.0093(7) -0.0137(8)
C29 0.0657(12) 0.0703(14) 0.0468(12) -0.0013(10) -0.0067(9) -0.0221(10)
C30 0.0718(14) 0.0905(18) 0.0446(12) -0.0010(11) -0.0056(10) -0.0274(12)
C31 0.0619(13) 0.1015(19) 0.0482(13) -0.0205(12) 0.0001(10) -0.0225(12)
C32 0.0715(14) 0.0687(14) 0.0630(15) -0.0191(11) -0.0060(11) -0.0186(11)
C33 0.0739(14) 0.0673(14) 0.0524(13) -0.0025(10) -0.0064(10) -0.0251(11)
C34 0.0521(10) 0.0604(12) 0.0447(11) -0.0025(9) -0.0072(8) -0.0190(9)
C35 0.0525(10) 0.0527(12) 0.0435(11) -0.0028(8) -0.0043(8) -0.0158(9)
C36 0.0519(10) 0.0502(11) 0.0439(11) -0.0020(8) -0.0017(8) -0.0146(8)
C37 0.0568(11) 0.0488(11) 0.0392(10) -0.0006(8) -0.0055(8) -0.0119(9)
C38 0.0607(12) 0.0570(13) 0.0612(13) 0.0048(10) -0.0058(9) -0.0175(10)
C39 0.0639(13) 0.0675(14) 0.0672(14) -0.0004(11) -0.0082(10) -0.0074(11)
C40 0.0915(18) 0.0586(14) 0.0654(15) 0.0047(11) -0.0111(12) -0.0045(12)
C41 0.0949(19) 0.0588(15) 0.0917(18) 0.0170(12) 0.0030(14) -0.0218(13)
C42 0.0691(13) 0.0637(14) 0.0699(15) 0.0075(11) 0.0055(11) -0.0194(11)
C43 0.0453(9) 0.0478(10) 0.0398(10) -0.0030(8) -0.0034(7) -0.0086(8)
C44 0.0469(10) 0.0712(13) 0.0494(12) -0.0085(9) -0.0022(8) -0.0200(9)
C45 0.0490(10) 0.0677(13) 0.0479(12) -0.0040(9) 0.0081(8) -0.0184(9)
C46 0.0539(11) 0.0505(11) 0.0419(11) -0.0033(8) -0.0044(8) -0.0088(9)
C47 0.0511(11) 0.0678(13) 0.0542(12) 0.0004(10) -0.0113(9) -0.0217(9)
C48 0.0492(10) 0.0615(12) 0.0476(11) 0.0066(9) -0.0043(8) -0.0191(9)
C49 0.0836(15) 0.0911(17) 0.0460(13) 0.0093(11) -0.0004(11) -0.0145(13)
C50 0.0510(10) 0.0525(11) 0.0454(11) 0.0002(9) -0.0085(8) -0.0136(9)
C51 0.0461(10) 0.0555(12) 0.0590(13) -0.0019(9) -0.0093(9) -0.0091(9)
C52 0.0760(14) 0.0655(15) 0.0664(16) 0.0049(11) -0.0129(11) -0.0088(12)
C53 0.1012(19) 0.0687(17) 0.092(2) 0.0123(14) -0.0155(15) 0.0146(14)
C54 0.0816(17) 0.0695(16) 0.104(2) -0.0128(15) -0.0056(15) 0.0116(13)
C55 0.0596(13) 0.0716(15) 0.0758(16) -0.0150(12) -0.0091(11) 0.0042(11)
C56 0.0574(12) 0.0620(13) 0.0644(14) -0.0085(10) -0.0121(10) -0.0008(10)

_geom_special_details            
;
 All esds (except the esd in the dihedral angle between two l.s. planes)
 are estimated using the full covariance matrix.  The cell esds are taken
 into account individually in the estimation of esds in distances, angles
 and torsion angles; correlations between esds in cell parameters are only
 used when they are defined by crystal symmetry.  An approximate (isotropic)
 treatment of cell esds is used for estimating esds involving l.s. planes.
;

loop_
_geom_bond_atom_site_label_1
_geom_bond_atom_site_label_2
_geom_bond_distance
_geom_bond_site_symmetry_2
_geom_bond_publ_flag
Cl1 C27 1.741(2) . ?
O1 C18 1.363(2) . ?
O1 C21 1.429(3) . ?
O2 C24 1.347(2) . ?
O2 H2A 0.8200 . ?
N1 C22 1.374(2) . ?
N1 C8 1.390(2) . ?
N1 C15 1.440(2) . ?
N2 C22 1.329(2) . ?
N2 C7 1.377(2) . ?
C1 C6 1.386(2) . ?
C1 C2 1.388(3) . ?
C1 H1 0.9300 . ?
C2 C3 1.367(3) . ?
C2 H2 0.9300 . ?
C3 C4 1.373(3) . ?
C3 H3 0.9300 . ?
C4 C5 1.384(3) . ?
C4 H4 0.9300 . ?
C5 C6 1.383(3) . ?
C5 H5 0.9300 . ?
C6 C7 1.477(2) . ?
C7 C8 1.371(2) . ?
C8 C9 1.482(2) . ?
C9 C14 1.381(2) . ?
C9 C10 1.385(2) . ?
C10 C11 1.381(3) . ?
C10 H10 0.9300 . ?
C11 C12 1.372(3) . ?
C11 H11 0.9300 . ?
C12 C13 1.372(3) . ?
C12 H12 0.9300 . ?
C13 C14 1.380(3) . ?
C13 H13 0.9300 . ?
C14 H14 0.9300 . ?
C15 C16 1.375(2) . ?
C15 C20 1.381(2) . ?
C16 C17 1.378(3) . ?
C16 H16 0.9300 . ?
C17 C18 1.380(3) . ?
C17 H17 0.9300 . ?
C18 C19 1.382(3) . ?
C19 C20 1.368(3) . ?
C19 H19 0.9300 . ?
C20 H20 0.9300 . ?
C21 H21A 0.9600 . ?
C21 H21B 0.9600 . ?
C21 H21C 0.9600 . ?
C22 C23 1.463(2) . ?
C23 C28 1.400(3) . ?
C23 C24 1.409(2) . ?
C24 C25 1.386(3) . ?
C25 C26 1.370(3) . ?
C25 H25 0.9300 . ?
C26 C27 1.380(3) . ?
C26 H26 0.9300 . ?
C27 C28 1.373(3) . ?
C28 H28 0.9300 . ?
Cl2 C55 1.732(2) . ?
O3 C46 1.366(2) . ?
O3 C49 1.423(2) . ?
O4 C52 1.351(3) . ?
O4 H4A 0.8200 . ?
N3 C50 1.375(2) . ?
N3 C36 1.394(2) . ?
N3 C43 1.441(2) . ?
N4 C50 1.324(2) . ?
N4 C35 1.376(2) . ?
C29 C30 1.382(3) . ?
C29 C34 1.391(3) . ?
C29 H29 0.9300 . ?
C30 C31 1.373(3) . ?
C30 H30 0.9300 . ?
C31 C32 1.376(3) . ?
C31 H31 0.9300 . ?
C32 C33 1.384(3) . ?
C32 H32 0.9300 . ?
C33 C34 1.385(3) . ?
C33 H33 0.9300 . ?
C34 C35 1.477(2) . ?
C35 C36 1.370(2) . ?
C36 C37 1.477(2) . ?
C37 C42 1.383(3) . ?
C37 C38 1.384(3) . ?
C38 C39 1.376(3) . ?
C38 H38 0.9300 . ?
C39 C40 1.367(3) . ?
C39 H39 0.9300 . ?
C40 C41 1.362(3) . ?
C40 H40 0.9300 . ?
C41 C42 1.383(3) . ?
C41 H41 0.9300 . ?
C42 H42 0.9300 . ?
C43 C44 1.373(2) . ?
C43 C48 1.379(2) . ?
C44 C45 1.381(2) . ?
C44 H44 0.9300 . ?
C45 C46 1.374(2) . ?
C45 H45 0.9300 . ?
C46 C47 1.386(2) . ?
C47 C48 1.374(2) . ?
C47 H47 0.9300 . ?
C48 H48 0.9300 . ?
C49 H49A 0.9600 . ?
C49 H49B 0.9600 . ?
C49 H49C 0.9600 . ?
C50 C51 1.463(3) . ?
C51 C56 1.392(3) . ?
C51 C52 1.410(3) . ?
C52 C53 1.393(3) . ?
C53 C54 1.364(3) . ?
C53 H53 0.9300 . ?
C54 C55 1.371(3) . ?
C54 H54 0.9300 . ?
C55 C56 1.377(3) . ?
C56 H56 0.9300 . ?

loop_
_geom_angle_atom_site_label_1
_geom_angle_atom_site_label_2
_geom_angle_atom_site_label_3
_geom_angle
_geom_angle_site_symmetry_1
_geom_angle_site_symmetry_3
_geom_angle_publ_flag
C18 O1 C21 118.38(17) . . ?
C24 O2 H2A 109.5 . . ?
C22 N1 C8 107.24(14) . . ?
C22 N1 C15 128.74(14) . . ?
C8 N1 C15 124.01(13) . . ?
C22 N2 C7 107.49(14) . . ?
C6 C1 C2 120.43(19) . . ?
C6 C1 H1 119.8 . . ?
C2 C1 H1 119.8 . . ?
C3 C2 C1 120.8(2) . . ?
C3 C2 H2 119.6 . . ?
C1 C2 H2 119.6 . . ?
C2 C3 C4 119.0(2) . . ?
C2 C3 H3 120.5 . . ?
C4 C3 H3 120.5 . . ?
C3 C4 C5 120.9(2) . . ?
C3 C4 H4 119.5 . . ?
C5 C4 H4 119.5 . . ?
C6 C5 C4 120.44(19) . . ?
C6 C5 H5 119.8 . . ?
C4 C5 H5 119.8 . . ?
C5 C6 C1 118.39(18) . . ?
C5 C6 C7 121.87(16) . . ?
C1 C6 C7 119.68(16) . . ?
C8 C7 N2 109.10(15) . . ?
C8 C7 C6 129.67(16) . . ?
N2 C7 C6 121.23(15) . . ?
C7 C8 N1 106.34(14) . . ?
C7 C8 C9 132.13(16) . . ?
N1 C8 C9 121.46(15) . . ?
C14 C9 C10 118.65(16) . . ?
C14 C9 C8 121.17(15) . . ?
C10 C9 C8 120.19(15) . . ?
C11 C10 C9 120.65(18) . . ?
C11 C10 H10 119.7 . . ?
C9 C10 H10 119.7 . . ?
C12 C11 C10 119.89(18) . . ?
C12 C11 H11 120.1 . . ?
C10 C11 H11 120.1 . . ?
C11 C12 C13 120.12(18) . . ?
C11 C12 H12 119.9 . . ?
C13 C12 H12 119.9 . . ?
C12 C13 C14 120.05(18) . . ?
C12 C13 H13 120.0 . . ?
C14 C13 H13 120.0 . . ?
C13 C14 C9 120.64(18) . . ?
C13 C14 H14 119.7 . . ?
C9 C14 H14 119.7 . . ?
C16 C15 C20 119.83(16) . . ?
C16 C15 N1 120.27(15) . . ?
C20 C15 N1 119.88(15) . . ?
C15 C16 C17 120.23(17) . . ?
C15 C16 H16 119.9 . . ?
C17 C16 H16 119.9 . . ?
C16 C17 C18 120.03(18) . . ?
C16 C17 H17 120.0 . . ?
C18 C17 H17 120.0 . . ?
O1 C18 C17 125.00(18) . . ?
O1 C18 C19 115.65(17) . . ?
C17 C18 C19 119.35(17) . . ?
C20 C19 C18 120.66(17) . . ?
C20 C19 H19 119.7 . . ?
C18 C19 H19 119.7 . . ?
C19 C20 C15 119.88(17) . . ?
C19 C20 H20 120.1 . . ?
C15 C20 H20 120.1 . . ?
O1 C21 H21A 109.5 . . ?
O1 C21 H21B 109.5 . . ?
H21A C21 H21B 109.5 . . ?
O1 C21 H21C 109.5 . . ?
H21A C21 H21C 109.5 . . ?
H21B C21 H21C 109.5 . . ?
N2 C22 N1 109.84(14) . . ?
N2 C22 C23 121.70(15) . . ?
N1 C22 C23 128.46(16) . . ?
C28 C23 C24 117.53(16) . . ?
C28 C23 C22 123.79(16) . . ?
C24 C23 C22 118.68(17) . . ?
O2 C24 C25 116.96(17) . . ?
O2 C24 C23 123.06(16) . . ?
C25 C24 C23 119.98(19) . . ?
C26 C25 C24 121.3(2) . . ?
C26 C25 H25 119.3 . . ?
C24 C25 H25 119.3 . . ?
C25 C26 C27 119.20(19) . . ?
C25 C26 H26 120.4 . . ?
C27 C26 H26 120.4 . . ?
C28 C27 C26 120.7(2) . . ?
C28 C27 Cl1 119.42(18) . . ?
C26 C27 Cl1 119.91(17) . . ?
C27 C28 C23 121.26(19) . . ?
C27 C28 H28 119.4 . . ?
C23 C28 H28 119.4 . . ?
C46 O3 C49 118.58(16) . . ?
C52 O4 H4A 109.5 . . ?
C50 N3 C36 107.51(14) . . ?
C50 N3 C43 128.45(15) . . ?
C36 N3 C43 124.03(15) . . ?
C50 N4 C35 107.74(15) . . ?
C30 C29 C34 120.6(2) . . ?
C30 C29 H29 119.7 . . ?
C34 C29 H29 119.7 . . ?
C31 C30 C29 120.2(2) . . ?
C31 C30 H30 119.9 . . ?
C29 C30 H30 119.9 . . ?
C30 C31 C32 120.0(2) . . ?
C30 C31 H31 120.0 . . ?
C32 C31 H31 120.0 . . ?
C31 C32 C33 119.9(2) . . ?
C31 C32 H32 120.1 . . ?
C33 C32 H32 120.1 . . ?
C32 C33 C34 120.9(2) . . ?
C32 C33 H33 119.5 . . ?
C34 C33 H33 119.5 . . ?
C33 C34 C29 118.32(18) . . ?
C33 C34 C35 121.67(17) . . ?
C29 C34 C35 120.01(18) . . ?
C36 C35 N4 109.34(16) . . ?
C36 C35 C34 129.20(18) . . ?
N4 C35 C34 121.46(17) . . ?
C35 C36 N3 105.80(16) . . ?
C35 C36 C37 131.20(17) . . ?
N3 C36 C37 122.98(15) . . ?
C42 C37 C38 118.09(18) . . ?
C42 C37 C36 121.26(17) . . ?
C38 C37 C36 120.54(16) . . ?
C39 C38 C37 120.87(18) . . ?
C39 C38 H38 119.6 . . ?
C37 C38 H38 119.6 . . ?
C40 C39 C38 120.4(2) . . ?
C40 C39 H39 119.8 . . ?
C38 C39 H39 119.8 . . ?
C41 C40 C39 119.5(2) . . ?
C41 C40 H40 120.3 . . ?
C39 C40 H40 120.3 . . ?
C40 C41 C42 120.8(2) . . ?
C40 C41 H41 119.6 . . ?
C42 C41 H41 119.6 . . ?
C41 C42 C37 120.4(2) . . ?
C41 C42 H42 119.8 . . ?
C37 C42 H42 119.8 . . ?
C44 C43 C48 119.85(16) . . ?
C44 C43 N3 119.79(15) . . ?
C48 C43 N3 120.35(15) . . ?
C43 C44 C45 120.37(17) . . ?
C43 C44 H44 119.8 . . ?
C45 C44 H44 119.8 . . ?
C46 C45 C44 120.05(16) . . ?
C46 C45 H45 120.0 . . ?
C44 C45 H45 120.0 . . ?
O3 C46 C45 124.69(16) . . ?
O3 C46 C47 115.95(16) . . ?
C45 C46 C47 119.36(17) . . ?
C48 C47 C46 120.53(17) . . ?
C48 C47 H47 119.7 . . ?
C46 C47 H47 119.7 . . ?
C47 C48 C43 119.82(16) . . ?
C47 C48 H48 120.1 . . ?
C43 C48 H48 120.1 . . ?
O3 C49 H49A 109.5 . . ?
O3 C49 H49B 109.5 . . ?
H49A C49 H49B 109.5 . . ?
O3 C49 H49C 109.5 . . ?
H49A C49 H49C 109.5 . . ?
H49B C49 H49C 109.5 . . ?
N4 C50 N3 109.61(16) . . ?
N4 C50 C51 122.31(17) . . ?
N3 C50 C51 128.08(17) . . ?
C56 C51 C52 116.94(19) . . ?
C56 C51 C50 124.34(18) . . ?
C52 C51 C50 118.70(18) . . ?
O4 C52 C53 117.9(2) . . ?
O4 C52 C51 122.6(2) . . ?
C53 C52 C51 119.5(2) . . ?
C54 C53 C52 121.9(2) . . ?
C54 C53 H53 119.1 . . ?
C52 C53 H53 119.1 . . ?
C53 C54 C55 119.2(2) . . ?
C53 C54 H54 120.4 . . ?
C55 C54 H54 120.4 . . ?
C54 C55 C56 120.1(2) . . ?
C54 C55 Cl2 120.68(19) . . ?
C56 C55 Cl2 119.21(18) . . ?
C55 C56 C51 122.3(2) . . ?
C55 C56 H56 118.8 . . ?
C51 C56 H56 118.8 . . ?

loop_
_geom_torsion_atom_site_label_1
_geom_torsion_atom_site_label_2
_geom_torsion_atom_site_label_3
_geom_torsion_atom_site_label_4
_geom_torsion
_geom_torsion_site_symmetry_1
_geom_torsion_site_symmetry_2
_geom_torsion_site_symmetry_3
_geom_torsion_site_symmetry_4
_geom_torsion_publ_flag
C6 C1 C2 C3 -0.5(3) . . . . ?
C1 C2 C3 C4 -1.3(4) . . . . ?
C2 C3 C4 C5 1.7(4) . . . . ?
C3 C4 C5 C6 -0.3(3) . . . . ?
C4 C5 C6 C1 -1.4(3) . . . . ?
C4 C5 C6 C7 -178.71(18) . . . . ?
C2 C1 C6 C5 1.8(3) . . . . ?
C2 C1 C6 C7 179.16(17) . . . . ?
C22 N2 C7 C8 0.09(19) . . . . ?
C22 N2 C7 C6 179.98(15) . . . . ?
C5 C6 C7 C8 -29.7(3) . . . . ?
C1 C6 C7 C8 152.97(18) . . . . ?
C5 C6 C7 N2 150.39(18) . . . . ?
C1 C6 C7 N2 -26.9(2) . . . . ?
N2 C7 C8 N1 -0.08(19) . . . . ?
C6 C7 C8 N1 -179.96(16) . . . . ?
N2 C7 C8 C9 176.66(17) . . . . ?
C6 C7 C8 C9 -3.2(3) . . . . ?
C22 N1 C8 C7 0.05(18) . . . . ?
C15 N1 C8 C7 178.90(14) . . . . ?
C22 N1 C8 C9 -177.12(15) . . . . ?
C15 N1 C8 C9 1.7(2) . . . . ?
C7 C8 C9 C14 105.6(2) . . . . ?
N1 C8 C9 C14 -78.0(2) . . . . ?
C7 C8 C9 C10 -74.0(3) . . . . ?
N1 C8 C9 C10 102.4(2) . . . . ?
C14 C9 C10 C11 0.5(3) . . . . ?
C8 C9 C10 C11 -179.86(17) . . . . ?
C9 C10 C11 C12 -0.4(3) . . . . ?
C10 C11 C12 C13 0.3(3) . . . . ?
C11 C12 C13 C14 -0.3(3) . . . . ?
C12 C13 C14 C9 0.4(3) . . . . ?
C10 C9 C14 C13 -0.5(3) . . . . ?
C8 C9 C14 C13 179.87(17) . . . . ?
C22 N1 C15 C16 81.4(2) . . . . ?
C8 N1 C15 C16 -97.2(2) . . . . ?
C22 N1 C15 C20 -97.2(2) . . . . ?
C8 N1 C15 C20 84.3(2) . . . . ?
C20 C15 C16 C17 1.2(3) . . . . ?
N1 C15 C16 C17 -177.34(16) . . . . ?
C15 C16 C17 C18 -0.4(3) . . . . ?
C21 O1 C18 C17 -1.0(3) . . . . ?
C21 O1 C18 C19 178.5(2) . . . . ?
C16 C17 C18 O1 179.19(18) . . . . ?
C16 C17 C18 C19 -0.3(3) . . . . ?
O1 C18 C19 C20 -179.33(17) . . . . ?
C17 C18 C19 C20 0.2(3) . . . . ?
C18 C19 C20 C15 0.6(3) . . . . ?
C16 C15 C20 C19 -1.3(3) . . . . ?
N1 C15 C20 C19 177.26(16) . . . . ?
C7 N2 C22 N1 -0.06(18) . . . . ?
C7 N2 C22 C23 -179.55(15) . . . . ?
C8 N1 C22 N2 0.01(19) . . . . ?
C15 N1 C22 N2 -178.77(15) . . . . ?
C8 N1 C22 C23 179.46(16) . . . . ?
C15 N1 C22 C23 0.7(3) . . . . ?
N2 C22 C23 C28 -173.43(16) . . . . ?
N1 C22 C23 C28 7.2(3) . . . . ?
N2 C22 C23 C24 6.7(2) . . . . ?
N1 C22 C23 C24 -172.74(17) . . . . ?
C28 C23 C24 O2 178.95(16) . . . . ?
C22 C23 C24 O2 -1.1(3) . . . . ?
C28 C23 C24 C25 -1.4(3) . . . . ?
C22 C23 C24 C25 178.49(16) . . . . ?
O2 C24 C25 C26 -179.94(17) . . . . ?
C23 C24 C25 C26 0.4(3) . . . . ?
C24 C25 C26 C27 0.8(3) . . . . ?
C25 C26 C27 C28 -1.0(3) . . . . ?
C25 C26 C27 Cl1 -179.93(15) . . . . ?
C26 C27 C28 C23 -0.1(3) . . . . ?
Cl1 C27 C28 C23 178.87(14) . . . . ?
C24 C23 C28 C27 1.3(3) . . . . ?
C22 C23 C28 C27 -178.64(17) . . . . ?
C34 C29 C30 C31 -0.5(3) . . . . ?
C29 C30 C31 C32 0.8(3) . . . . ?
C30 C31 C32 C33 -0.2(3) . . . . ?
C31 C32 C33 C34 -0.7(3) . . . . ?
C32 C33 C34 C29 1.0(3) . . . . ?
C32 C33 C34 C35 -179.07(17) . . . . ?
C30 C29 C34 C33 -0.4(3) . . . . ?
C30 C29 C34 C35 179.67(17) . . . . ?
C50 N4 C35 C36 -0.8(2) . . . . ?
C50 N4 C35 C34 179.72(15) . . . . ?
C33 C34 C35 C36 28.1(3) . . . . ?
C29 C34 C35 C36 -151.98(19) . . . . ?
C33 C34 C35 N4 -152.53(18) . . . . ?
C29 C34 C35 N4 27.4(2) . . . . ?
N4 C35 C36 N3 0.50(19) . . . . ?
C34 C35 C36 N3 179.92(16) . . . . ?
N4 C35 C36 C37 -177.70(17) . . . . ?
C34 C35 C36 C37 1.7(3) . . . . ?
C50 N3 C36 C35 -0.02(18) . . . . ?
C43 N3 C36 C35 -178.97(15) . . . . ?
C50 N3 C36 C37 178.36(16) . . . . ?
C43 N3 C36 C37 -0.6(2) . . . . ?
C35 C36 C37 C42 -107.7(2) . . . . ?
N3 C36 C37 C42 74.4(2) . . . . ?
C35 C36 C37 C38 68.3(3) . . . . ?
N3 C36 C37 C38 -109.6(2) . . . . ?
C42 C37 C38 C39 1.6(3) . . . . ?
C36 C37 C38 C39 -174.54(18) . . . . ?
C37 C38 C39 C40 -0.3(3) . . . . ?
C38 C39 C40 C41 -1.1(3) . . . . ?
C39 C40 C41 C42 1.1(4) . . . . ?
C40 C41 C42 C37 0.2(4) . . . . ?
C38 C37 C42 C41 -1.6(3) . . . . ?
C36 C37 C42 C41 174.6(2) . . . . ?
C50 N3 C43 C44 89.1(2) . . . . ?
C36 N3 C43 C44 -92.1(2) . . . . ?
C50 N3 C43 C48 -89.6(2) . . . . ?
C36 N3 C43 C48 89.1(2) . . . . ?
C48 C43 C44 C45 0.7(3) . . . . ?
N3 C43 C44 C45 -178.10(16) . . . . ?
C43 C44 C45 C46 -0.1(3) . . . . ?
C49 O3 C46 C45 12.9(3) . . . . ?
C49 O3 C46 C47 -166.48(18) . . . . ?
C44 C45 C46 O3 -179.37(17) . . . . ?
C44 C45 C46 C47 0.0(3) . . . . ?
O3 C46 C47 C48 178.94(17) . . . . ?
C45 C46 C47 C48 -0.5(3) . . . . ?
C46 C47 C48 C43 1.1(3) . . . . ?
C44 C43 C48 C47 -1.1(3) . . . . ?
N3 C43 C48 C47 177.61(16) . . . . ?
C35 N4 C50 N3 0.79(19) . . . . ?
C35 N4 C50 C51 -178.93(16) . . . . ?
C36 N3 C50 N4 -0.48(19) . . . . ?
C43 N3 C50 N4 178.41(15) . . . . ?
C36 N3 C50 C51 179.22(17) . . . . ?
C43 N3 C50 C51 -1.9(3) . . . . ?
N4 C50 C51 C56 176.47(17) . . . . ?
N3 C50 C51 C56 -3.2(3) . . . . ?
N4 C50 C51 C52 -1.7(3) . . . . ?
N3 C50 C51 C52 178.60(18) . . . . ?
C56 C51 C52 O4 179.6(2) . . . . ?
C50 C51 C52 O4 -2.1(3) . . . . ?
C56 C51 C52 C53 0.0(3) . . . . ?
C50 C51 C52 C53 178.4(2) . . . . ?
O4 C52 C53 C54 -178.6(2) . . . . ?
C51 C52 C53 C54 1.0(4) . . . . ?
C52 C53 C54 C55 -1.3(4) . . . . ?
C53 C54 C55 C56 0.7(4) . . . . ?
C53 C54 C55 Cl2 -178.4(2) . . . . ?
C54 C55 C56 C51 0.3(3) . . . . ?
Cl2 C55 C56 C51 179.44(15) . . . . ?
C52 C51 C56 C55 -0.6(3) . . . . ?
C50 C51 C56 C55 -178.88(19) . . . . ?

loop_
_geom_hbond_atom_site_label_D
_geom_hbond_atom_site_label_H
_geom_hbond_atom_site_label_A
_geom_hbond_distance_DH
_geom_hbond_distance_HA
_geom_hbond_distance_DA
_geom_hbond_angle_DHA
_geom_hbond_site_symmetry_A
_geom_hbond_publ_flag
O2 H2A N2 0.82 1.82 2.5568(18) 148.2 . yes
O4 H4A N4 0.82 1.82 2.557(2) 148.3 . yes

_refine_diff_density_max         0.368
_refine_diff_density_min         -0.353
_refine_diff_density_rms         0.035

_shelx_res_file                  
;

TITL MS56UOS_0m in P-1  COLORLESS ROD
    shelx.res
    created by SHELXL-2018/3 at 13:54:29 on 31-Oct-2020
CELL  0.71073   9.5810  12.8164  19.3591   89.075   84.551   77.443
ZERR     4.00   0.0009   0.0013   0.0023    0.004    0.003    0.004
LATT   1
SFAC  C    H    N    O    CL
UNIT  112  84   8    8    4
ACTA
MERG   2
FMAP   2
PLAN   20
BOND $H
HTAB
CONF
LIST 4
L.S.  40
TEMP    23.00
OMIT 2   2   1
OMIT 0  -1   1
OMIT-2   1   0
OMIT 2   2   0
OMIT 0   0   1
OMIT 1   0   2
HTAB O2 N2
HTAB O4 N4
SIZE 0.42 0.28 0.26
WGHT    0.059700    0.175900
FVAR       0.73698
MOLE 1
CL1   5    0.463059    0.241179    0.210690    11.00000    0.09256    0.08581 =
         0.10004    0.04284   -0.02169   -0.01176
O1    4    0.060932    0.567384    0.352723    11.00000    0.10581    0.07639 =
         0.04399    0.00491   -0.00051   -0.02575
O2    4    0.458799    0.388922   -0.076741    11.00000    0.05715    0.06400 =
         0.06283   -0.01001    0.00706    0.00327
AFIX 147
H2A   2    0.397295    0.443478   -0.081252    11.00000   -1.50000
AFIX   0
N1    3    0.153619    0.581615    0.065200    11.00000    0.04432    0.04485 =
         0.04145   -0.00396   -0.00332   -0.00158
N2    3    0.240473    0.539162   -0.043133    11.00000    0.04612    0.04394 =
         0.04514   -0.00595   -0.00206   -0.00110
C1    1    0.199175    0.673461   -0.166652    11.00000    0.05565    0.06270 =
         0.05147   -0.00378   -0.00197   -0.00920
AFIX  43
H1    2    0.291057    0.632616   -0.162886    11.00000   -1.20000
AFIX   0
C2    1    0.164769    0.722289   -0.229161    11.00000    0.08405    0.08265 =
         0.04505    0.00127    0.00091   -0.01709
AFIX  43
H2    2    0.234155    0.714249   -0.266830    11.00000   -1.20000
AFIX   0
C3    1    0.030114    0.782051   -0.236015    11.00000    0.10132    0.06687 =
         0.05139    0.00688   -0.01799   -0.00880
AFIX  43
H3    2    0.008061    0.815773   -0.277726    11.00000   -1.20000
AFIX   0
C4    1   -0.072100    0.791556   -0.180407    11.00000    0.07784    0.07280 =
         0.06155    0.00171   -0.01868    0.01266
AFIX  43
H4    2   -0.164656    0.830544   -0.185009    11.00000   -1.20000
AFIX   0
C5    1   -0.039286    0.743915   -0.117602    11.00000    0.06026    0.06634 =
         0.05027   -0.00279   -0.00565    0.00504
AFIX  43
H5    2   -0.109703    0.751457   -0.080397    11.00000   -1.20000
AFIX   0
C6    1    0.097471    0.685183   -0.109797    11.00000    0.05088    0.04209 =
         0.04381   -0.00676   -0.00576   -0.00714
C7    1    0.135401    0.631420   -0.043963    11.00000    0.04335    0.04055 =
         0.04577   -0.00411   -0.00455   -0.00459
C8    1    0.080342    0.659050    0.022826    11.00000    0.04049    0.04273 =
         0.04286   -0.00281   -0.00395   -0.00452
C9    1   -0.028194    0.752003    0.052283    11.00000    0.04275    0.04426 =
         0.03714   -0.00344   -0.00489   -0.00216
C10   1    0.006149    0.851261    0.055641    11.00000    0.04835    0.04998 =
         0.06478   -0.00562   -0.00010   -0.00751
AFIX  43
H10   2    0.097602    0.859326    0.039221    11.00000   -1.20000
AFIX   0
C11   1   -0.094066    0.938321    0.083124    11.00000    0.07016    0.04340 =
         0.06742   -0.00484   -0.00485   -0.00660
AFIX  43
H11   2   -0.069864    1.004542    0.085448    11.00000   -1.20000
AFIX   0
C12   1   -0.229382    0.926978    0.106993    11.00000    0.06228    0.05126 =
         0.05036   -0.00358   -0.00140    0.01021
AFIX  43
H12   2   -0.297089    0.985660    0.125304    11.00000   -1.20000
AFIX   0
C13   1   -0.265024    0.829216    0.103904    11.00000    0.04680    0.06250 =
         0.06639    0.00134    0.00599    0.00143
AFIX  43
H13   2   -0.356690    0.821631    0.120321    11.00000   -1.20000
AFIX   0
C14   1   -0.164966    0.742140    0.076458    11.00000    0.04744    0.04739 =
         0.06338   -0.00340   -0.00275   -0.00575
AFIX  43
H14   2   -0.189908    0.676167    0.074225    11.00000   -1.20000
AFIX   0
C15   1    0.129393    0.582286    0.139764    11.00000    0.04465    0.04119 =
         0.03894   -0.00242   -0.00165   -0.00326
C16   1    0.217288    0.622997    0.179239    11.00000    0.05743    0.05985 =
         0.04561   -0.00003   -0.00210   -0.02107
AFIX  43
H16   2    0.290204    0.652898    0.157686    11.00000   -1.20000
AFIX   0
C17   1    0.197687    0.619633    0.250596    11.00000    0.07182    0.06257 =
         0.05184   -0.00341   -0.01068   -0.02475
AFIX  43
H17   2    0.257745    0.646797    0.277117    11.00000   -1.20000
AFIX   0
C18   1    0.088992    0.575982    0.282735    11.00000    0.07053    0.04590 =
         0.04231    0.00108   -0.00057   -0.00884
C19   1    0.000189    0.536341    0.242669    11.00000    0.06006    0.06167 =
         0.05711    0.00640    0.00409   -0.02041
AFIX  43
H19   2   -0.073405    0.507032    0.264095    11.00000   -1.20000
AFIX   0
C20   1    0.019440    0.539777    0.171823    11.00000    0.05392    0.05468 =
         0.05246   -0.00081   -0.00643   -0.01658
AFIX  43
H20   2   -0.041426    0.513525    0.145289    11.00000   -1.20000
AFIX   0
C21   1    0.151141    0.604585    0.396999    11.00000    0.17031    0.13678 =
         0.04414    0.00207   -0.02287   -0.05876
AFIX 137
H21A  2    0.248469    0.565791    0.386970    11.00000   -1.50000
H21B  2    0.119451    0.593536    0.444566    11.00000   -1.50000
H21C  2    0.146103    0.679421    0.389206    11.00000   -1.50000
AFIX   0
C22   1    0.250403    0.509958    0.022724    11.00000    0.04276    0.04276 =
         0.04552   -0.00732   -0.00218   -0.00374
C23   1    0.353470    0.414709    0.042201    11.00000    0.04177    0.03821 =
         0.05692   -0.00280   -0.00423   -0.00624
C24   1    0.454239    0.359323   -0.009641    11.00000    0.04283    0.04375 =
         0.06322   -0.00695   -0.00517   -0.00581
C25   1    0.555396    0.270245    0.007551    11.00000    0.05197    0.04905 =
         0.08935   -0.01101   -0.00310    0.00211
AFIX  43
H25   2    0.621865    0.234505   -0.026999    11.00000   -1.20000
AFIX   0
C26   1    0.559459    0.233763    0.074423    11.00000    0.05586    0.04632 =
         0.10850    0.00512   -0.01636    0.00084
AFIX  43
H26   2    0.628691    0.174409    0.085296    11.00000   -1.20000
AFIX   0
C27   1    0.459596    0.286157    0.125423    11.00000    0.05967    0.04942 =
         0.08137    0.01392   -0.01796   -0.01169
C28   1    0.358429    0.374770    0.109870    11.00000    0.05442    0.04793 =
         0.06349    0.00107   -0.00550   -0.00374
AFIX  43
H28   2    0.291938    0.408906    0.144959    11.00000   -1.20000
AFIX   0
MOLE 2
CL2   5    0.404597    0.411924    0.761095    11.00000    0.10245    0.11823 =
         0.09030   -0.04635   -0.00886    0.02456
O3    4    0.733721    0.051299    0.877991    11.00000    0.08264    0.09324 =
         0.04248    0.00006   -0.00838   -0.03154
O4    4    0.498355    0.313890    0.464024    11.00000    0.12496    0.07706 =
         0.06852    0.01269   -0.02057    0.00415
AFIX 147
H4A   2    0.537434    0.251072    0.456407    11.00000   -1.50000
AFIX   0
N3    3    0.685299    0.065419    0.593536    11.00000    0.05026    0.05172 =
         0.04156   -0.00124   -0.00616   -0.01061
N4    3    0.634249    0.124365    0.489204    11.00000    0.05830    0.05531 =
         0.04765    0.00133   -0.00925   -0.01371
C29   1    0.761553    0.026707    0.354643    11.00000    0.06568    0.07032 =
         0.04680   -0.00135   -0.00672   -0.02213
AFIX  43
H29   2    0.746882    0.100688    0.357836    11.00000   -1.20000
AFIX   0
C30   1    0.796351   -0.022638    0.290483    11.00000    0.07184    0.09046 =
         0.04459   -0.00099   -0.00557   -0.02741
AFIX  43
H30   2    0.804279    0.018250    0.250762    11.00000   -1.20000
AFIX   0
C31   1    0.819260   -0.131858    0.285197    11.00000    0.06193    0.10147 =
         0.04816   -0.02045    0.00011   -0.02255
AFIX  43
H31   2    0.843781   -0.164898    0.241993    11.00000   -1.20000
AFIX   0
C32   1    0.805958   -0.192454    0.343782    11.00000    0.07154    0.06871 =
         0.06299   -0.01914   -0.00604   -0.01862
AFIX  43
H32   2    0.821235   -0.266427    0.340206    11.00000   -1.20000
AFIX   0
C33   1    0.769815   -0.143163    0.408025    11.00000    0.07390    0.06731 =
         0.05240   -0.00248   -0.00637   -0.02505
AFIX  43
H33   2    0.759862   -0.184435    0.447395    11.00000   -1.20000
AFIX   0
C34   1    0.748249   -0.033231    0.414527    11.00000    0.05213    0.06036 =
         0.04472   -0.00247   -0.00718   -0.01896
C35   1    0.711754    0.020608    0.482805    11.00000    0.05248    0.05272 =
         0.04347   -0.00275   -0.00431   -0.01579
C36   1    0.745499   -0.017702    0.547000    11.00000    0.05187    0.05016 =
         0.04387   -0.00201   -0.00174   -0.01464
C37   1    0.830223   -0.121572    0.568559    11.00000    0.05682    0.04877 =
         0.03918   -0.00064   -0.00553   -0.01187
C38   1    0.977012   -0.149478    0.550877    11.00000    0.06072    0.05702 =
         0.06118    0.00477   -0.00575   -0.01749
AFIX  43
H38   2    1.023687   -0.099989    0.528685    11.00000   -1.20000
AFIX   0
C39   1    1.054771   -0.249505    0.565713    11.00000    0.06392    0.06753 =
         0.06718   -0.00044   -0.00820   -0.00744
AFIX  43
H39   2    1.153237   -0.267093    0.553284    11.00000   -1.20000
AFIX   0
C40   1    0.988185   -0.323177    0.598607    11.00000    0.09153    0.05860 =
         0.06536    0.00469   -0.01110   -0.00447
AFIX  43
H40   2    1.040679   -0.391101    0.607898    11.00000   -1.20000
AFIX   0
C41   1    0.844306   -0.296268    0.617661    11.00000    0.09492    0.05884 =
         0.09175    0.01697    0.00301   -0.02183
AFIX  43
H41   2    0.799077   -0.345839    0.640746    11.00000   -1.20000
AFIX   0
C42   1    0.764734   -0.196124    0.603079    11.00000    0.06907    0.06374 =
         0.06987    0.00747    0.00549   -0.01936
AFIX  43
H42   2    0.666658   -0.178794    0.616553    11.00000   -1.20000
AFIX   0
C43   1    0.697580    0.059225    0.667174    11.00000    0.04532    0.04784 =
         0.03979   -0.00302   -0.00343   -0.00859
C44   1    0.593573    0.026542    0.710526    11.00000    0.04691    0.07125 =
         0.04936   -0.00848   -0.00216   -0.02000
AFIX  43
H44   2    0.517095    0.006506    0.692075    11.00000   -1.20000
AFIX   0
C45   1    0.601854    0.023244    0.781390    11.00000    0.04905    0.06770 =
         0.04792   -0.00404    0.00810   -0.01836
AFIX  43
H45   2    0.530969    0.001142    0.810501    11.00000   -1.20000
AFIX   0
C46   1    0.714771    0.052600    0.808923    11.00000    0.05386    0.05052 =
         0.04192   -0.00328   -0.00442   -0.00882
C47   1    0.819580    0.085423    0.764947    11.00000    0.05105    0.06779 =
         0.05420    0.00044   -0.01125   -0.02172
AFIX  43
H47   2    0.895815    0.105935    0.783315    11.00000   -1.20000
AFIX   0
C48   1    0.811780    0.087906    0.694423    11.00000    0.04924    0.06146 =
         0.04758    0.00663   -0.00427   -0.01914
AFIX  43
H48   2    0.883330    0.108875    0.665142    11.00000   -1.20000
AFIX   0
C49   1    0.648975   -0.002881    0.924074    11.00000    0.08362    0.09105 =
         0.04604    0.00931   -0.00036   -0.01452
AFIX 137
H49A  2    0.551439    0.037138    0.928829    11.00000   -1.50000
H49B  2    0.686161   -0.009680    0.968648    11.00000   -1.50000
H49C  2    0.652153   -0.072655    0.905833    11.00000   -1.50000
AFIX   0
C50   1    0.617894    0.150326    0.555874    11.00000    0.05099    0.05248 =
         0.04538    0.00018   -0.00849   -0.01362
C51   1    0.537937    0.255139    0.581495    11.00000    0.04606    0.05551 =
         0.05902   -0.00191   -0.00928   -0.00910
C52   1    0.479629    0.332032    0.533205    11.00000    0.07603    0.06550 =
         0.06641    0.00494   -0.01294   -0.00883
C53   1    0.400002    0.431386    0.556754    11.00000    0.10116    0.06874 =
         0.09215    0.01231   -0.01545    0.01464
AFIX  43
H53   2    0.360648    0.481337    0.524653    11.00000   -1.20000
AFIX   0
C54   1    0.378142    0.457457    0.625562    11.00000    0.08161    0.06953 =
         0.10382   -0.01279   -0.00561    0.01162
AFIX  43
H54   2    0.326286    0.524785    0.640037    11.00000   -1.20000
AFIX   0
C55   1    0.433540    0.383205    0.673132    11.00000    0.05963    0.07156 =
         0.07576   -0.01497   -0.00909    0.00421
C56   1    0.511516    0.284081    0.651312    11.00000    0.05745    0.06204 =
         0.06443   -0.00853   -0.01215   -0.00078
AFIX  43
H56   2    0.547836    0.234695    0.684376    11.00000   -1.20000
AFIX   0
HKLF    4  1.0  1.00  0.00  0.00  0.00  1.00  0.00  0.00  0.00  1.00


REM  MS56UOS_0m in P-1  COLORLESS ROD
REM wR2 = 0.1466, GooF = S = 1.015, Restrained GooF = 1.015 for all data
REM R1 = 0.0503 for 6353 Fo > 4sig(Fo) and 0.0997 for all 11202 data
REM 599 parameters refined using 0 restraints

END

WGHT      0.0597      0.1759

REM Instructions for potential hydrogen bonds
HTAB O2 N2
HTAB O4 N4

REM Highest difference peak  0.368,  deepest hole -0.353,  1-sigma level  0.035
Q1    1   0.4858  0.4561  0.7399  11.00000  0.05    0.19
Q2    1   0.1117  0.6269  0.2615  11.00000  0.05    0.18
Q3    1   0.4416  0.4582  0.7151  11.00000  0.05    0.17
Q4    1   0.0994  0.6144  0.0497  11.00000  0.05    0.16
Q5    1   0.2556  0.5025 -0.0789  11.00000  0.05    0.16
Q6    1   0.0663  0.5814  0.1568  11.00000  0.05    0.16
Q7    1   0.6365  0.0790  0.6938  11.00000  0.05    0.15
Q8    1   0.0195  0.6972  0.0358  11.00000  0.05    0.15
Q9    1   0.3703  0.2282  0.1905  11.00000  0.05    0.15
Q10   1   0.5764  0.1747  0.4688  11.00000  0.05    0.14
Q11   1   0.2053  0.5417  0.0486  11.00000  0.05    0.14
Q12   1   0.5184  0.3402  0.0097  11.00000  0.05    0.14
Q13   1   0.7233  0.0191  0.5732  11.00000  0.05    0.14
Q14   1   0.2967  0.4545  0.0357  11.00000  0.05    0.14
Q15   1   0.3249  0.3818  0.0616  11.00000  0.05    0.14
Q16   1   0.7240 -0.0054  0.4497  11.00000  0.05    0.13
Q17   1   0.0645  0.6349 -0.0124  11.00000  0.05    0.13
Q18   1   0.0440  0.7476 -0.0965  11.00000  0.05    0.13
Q19   1   0.1309  0.5748  0.1063  11.00000  0.05    0.13
Q20   1   0.1337  0.6795 -0.0104  11.00000  0.05    0.13
;
_shelx_res_checksum              82698

_shelx_hkl_file                  
;
  -2   0   0 90.5033  6.3785   3
   2   0   0 91.3022  6.4358   3
  -3   0   0 1167.42   69.12   3
  -4   0   0 1101.48   62.17   1
   4   0   0 1147.88   67.12   3
  -5   0   0 706.126  40.497   1
   5   0   0 755.786  44.720   3
  -6   0   0 5.45540 1.17383   1
   6   0   0 9.82454 2.90425   3
  -7   0   0 6.84672 1.45052   1
   7   0   0 5.93025 3.02582   3
   8   0   0 7.35214 3.65780   3
   9   0   0 -1.6392  1.5500   2
   9   0   0 1.13018 3.78547   3
   9   0   0 -0.2368  1.3865   2
  10   0   0 8.11072 4.40085   3
  10   0   0 8.74494 2.36140   2
  10   0   0 11.5480  2.3718   2
  11   0   0 29.0141  6.8732   3
  11   0   0 33.2861  3.9815   2
  11   0   0 32.8615  3.8000   2
  12   0   0 1.84839 5.03055   3
  12   0   0 -0.9168  2.2867   2
  12  -1   0 -4.7449  4.2957   3
  12  -1   0 -0.8632  2.6505   2
  11  -1   0 0.77610 2.36753   2
  11  -1   0 -1.4705  3.4398   3
  10  -1   0 10.5620  2.8913   2
  10  -1   0 1.06801 4.01472   3
  10  -1   0 12.8838  2.8613   2
   9  -1   0 -2.4582  1.8870   2
   9  -1   0 1.81310 3.49340   3
   9  -1   0 -0.9660  1.8675   2
   8  -1   0 16.2261  2.5765   2
   8  -1   0 13.7038  2.5145   2
   8  -1   0 12.5569  4.3497   3
   7  -1   0 57.6917  7.4376   3
   7  -1   0 56.6160  4.3496   2
   7  -1   0 53.6584  4.2902   2
  -7   1   0 51.5856  4.4438   1
   6  -1   0 0.72683 2.08495   3
   6  -1   0 0.03234 0.98104   2
   6  -1   0 2.04868 1.15864   2
  -6   1   0 1.74256 1.18773   1
   5  -1   0 95.3436  5.8882   2
   5  -1   0 101.478   8.505   3
   5  -1   0 87.3013  5.7614   2
  -5   1   0 95.3454  6.0890   1
   4  -1   0 1.53241 0.81903   2
   4  -1   0 1.72534 1.70868   3
   4  -1   0 1.07027 0.75459   2
  -4   1   0 2.86055 0.93666   1
   3  -1   0 528.915  33.341   3
   3  -1   0 530.351  30.732   2
   3  -1   0 565.445  30.809   2
  -3   1   0 550.198  30.794   1
  -3   1   0 561.942  33.265   3
   2  -1   0 -0.2201  0.1892   1
   1  -1   0 15.1747  1.2343   1
  -1   1   0 9.40150 1.03728   2
  -2  -1   0 4083.95  237.05   3
   2   1   0 4065.66  237.05   3
  -3  -1   0 548.891  33.625   3
   3   1   0 558.121  33.550   3
   4   1   0 2124.77  125.02   3
   5   1   0 358.328  23.200   3
   6   1   0 5.97661 2.94544   3
   7   1   0 46.5508  6.3297   3
   8   1   0 11.3123  4.5590   3
   9   1   0 172.216  14.731   3
  10   1   0 32.9094  6.6356   3
  11   1   0 1.35895 1.65751   2
  11   1   0 -1.8796  3.9398   3
  12   1   0 2.24925 2.20043   2
  12   1   0 0.35553 1.90563   2
  12   1   0 -0.4211  4.5924   3
  11  -2   0 20.3489  4.1437   2
  11  -2   0 35.0489  7.6534   3
  10  -2   0 36.6860  4.9238   2
  10  -2   0 31.8170  7.0901   3
   9  -2   0 4.39257 3.61650   3
   9  -2   0 1.79757 2.22403   2
   9  -2   0 3.17872 2.42107   2
   8  -2   0 26.2829  3.6368   2
   8  -2   0 27.9895  5.8229   3
   8  -2   0 28.8053  3.6089   2
   7  -2   0 4.50472 3.31064   3
   7  -2   0 -0.9804  1.6925   2
   7  -2   0 -2.3210  1.6735   2
   6  -2   0 227.104  14.047   2
   6  -2   0 227.245  13.951   2
   6  -2   0 240.808  17.021   3
  -6   2   0 228.562  14.091   1
   5  -2   0 107.177   7.189   2
   5  -2   0 111.596   9.366   3
   5  -2   0 102.870   7.286   2
  -5   2   0 121.875   7.486   1
   4  -2   0 71.9025  5.1464   2
   4  -2   0 75.9472  6.6673   3
   4  -2   0 72.9105  5.0659   2
  -4   2   0 73.6397  5.2372   1
   3  -2   0 276.603  18.022   3
   3  -2   0 289.658  16.368   2
   3  -2   0 265.425  16.387   2
  -3   2   0 288.502  16.428   1
   2  -2   0 992.207  56.184   2
   2  -2   0 991.000  55.843   1
   2  -2   0 978.975  59.046   3
  -2   2   0 1031.05   55.96   1
  -2   2   0 965.170  55.888   1
  -2   2   0 1025.45   58.95   3
   1  -2   0 491.509  27.849   3
   1  -2   0 471.923  26.502   1
   1  -2   0 396.899  26.472   2
  -1   2   0 492.970  26.646   2
  -1   2   0 443.649  26.474   1
  -1   2   0 472.737  26.525   1
  -1   2   0 469.945  26.514   2
  -1  -2   0 735.416  42.649   2
  -1  -2   0 781.542  42.570   1
   1   2   0 765.910  42.522   1
   2   2   0 -2.0634  0.1987   1
  -3  -2   0 9999.99  580.83   3
   4   2   0 315.245  20.248   3
   5   2   0 -2.5362  1.5828   3
   6   2   0 628.989  39.393   3
   7   2   0 83.9342  8.9350   3
   8   2   0 203.189  15.841   3
   9   2   0 5.05463 3.63476   3
  10   2   0 0.82255 3.40390   3
  11   2   0 2.47356 4.06402   3
  12   2   0 25.5133  7.3785   3
  11  -3   0 6.93682 5.20632   3
  11  -3   0 3.86276 3.11798   2
  10  -3   0 0.95505 2.77743   2
  10  -3   0 -0.9746  3.9159   3
   9  -3   0 -0.0214  3.3052   3
   9  -3   0 0.40312 2.54871   2
   8  -3   0 99.9883 11.8090   3
   8  -3   0 111.651   8.656   2
   8  -3   0 111.572   8.566   2
   7  -3   0 50.3977  7.5166   3
   7  -3   0 47.7144  5.1402   2
   7  -3   0 58.1293  5.3171   2
   6  -3   0 5.71705 2.02616   2
   6  -3   0 4.92723 2.10387   2
   6  -3   0 4.76007 3.25777   3
  -6   3   0 4.42187 2.00252   1
   5  -3   0 237.961  14.690   2
   5  -3   0 230.805  16.739   3
   5  -3   0 224.678  14.452   2
  -5   3   0 250.509  14.741   1
   4  -3   0 390.763  23.277   2
   4  -3   0 404.167  25.662   3
   4  -3   0 394.089  23.453   2
  -4   3   0 404.401  23.393   1
   3  -3   0 54.5376  5.3330   3
   3  -3   0 56.8740  4.4379   2
   3  -3   0 50.7608  4.5340   2
   3  -3   0 58.0177  4.4365   1
  -3   3   0 64.8499  4.6822   1
   2  -3   0 3534.16  200.70   2
   2  -3   0 3732.40  209.90   3
   2  -3   0 3717.58  199.59   1
  -2   3   0 3355.55  200.43   2
  -2   3   0 3656.39  199.64   1
  -1   3   0 7890.78  441.03   1
  -1   3   0 8062.74  441.07   1
   0  -3   0 3472.84  194.81   1
   0  -3   0 3599.62  194.86   1
   0  -3   0 3443.83  195.78   2
   0  -3   0 3534.51  195.94   2
   0   3   0 3457.73  195.90   2
   0   3   0 3499.51  194.84   1
   0   3   0 3545.68  194.84   1
   0   3   0 3555.62  195.84   2
  -1  -3   0 7.56824 1.37035   1
  -1  -3   0 9.48228 1.47297   1
  -1  -3   0 7.12539 1.23124   2
   1   3   0 7.34669 1.24903   2
   1   3   0 5.72985 1.28793   2
   1   3   0 5.94489 1.30855   1
   1   3   0 7.36950 1.31745   1
  -2  -3   0 3395.72  180.70   1
  -2  -3   0 3165.95  180.59   1
  -2  -3   0 3260.17  181.40   2
   2   3   0 3200.09  181.52   2
   2   3   0 3249.04  180.57   1
   2   3   0 3293.61  180.54   1
  -3  -3   0 4223.41  268.41   3
  -3  -3   0 4736.99  254.85   1
   3   3   0 4834.51  254.61   1
   3   3   0 4625.70  256.15   2
  -4  -3   0 366.478  20.856   1
  -5  -3   0 887.469  49.468   1
  -6  -3   0 77.2684  4.9226   1
   6   3   0 83.7339  7.6044   3
   7   3   0 53.6351  6.7421   3
   8   3   0 1.68727 3.33407   3
   9   3   0 -0.1665  3.2587   3
  10   3   0 1.94939 3.81302   3
  11   3   0 4.90357 4.58632   3
  11  -4   0 17.6787  4.4350   2
  11  -4   0 4.03166 4.98404   3
  10  -4   0 -2.1720  4.0011   3
  10  -4   0 0.98983 3.09323   2
   9  -4   0 38.6382  5.6463   2
   9  -4   0 42.7903  8.1652   3
   8  -4   0 7.76236 4.47572   3
   8  -4   0 11.0059  3.3317   2
   7  -4   0 8.50852 2.92343   2
   7  -4   0 8.82509 2.81502   2
   7  -4   0 9.73494 4.34065   3
   6  -4   0 55.3202  5.4608   2
   6  -4   0 52.0199  5.4307   2
   6  -4   0 42.1225  6.6092   3
  -6   4   0 59.5793  5.7912   1
   5  -4   0 95.1069  6.8049   2
   5  -4   0 96.0869  8.4842   3
   5  -4   0 79.3195  6.1130   1
   5  -4   0 76.7671  6.6218   2
  -5   4   0 80.8417  6.6475   1
   4  -4   0 1197.56   62.78   2
   4  -4   0 934.224  61.988   1
   4  -4   0 1154.46   62.89   2
   4  -4   0 1153.82   66.61   3
  -4   4   0 1080.94   62.50   1
   3  -4   0 78.0590  6.5358   2
   3  -4   0 96.4095  7.5687   3
   3  -4   0 87.2460  6.5805   1
  -3   4   0 96.5475  6.8222   1
   2  -4   0 3224.13  185.81   1
   2  -4   0 3308.49  195.28   3
   2  -4   0 3267.72  186.90   2
   2  -4   0 3365.77  186.82   2
  -2   4   0 3502.73  186.71   2
  -2   4   0 3391.89  185.95   1
   1  -4   0 2956.49  166.14   1
   1  -4   0 2976.28  167.09   2
   1  -4   0 2922.09  166.17   1
   1  -4   0 3181.69  167.09   2
  -1   4   0 2975.22  166.20   1
  -1   4   0 2916.72  166.92   2
   0  -4   0 183.240  11.942   1
   0  -4   0 195.263  12.046   1
   0  -4   0 175.762  12.012   2
   0  -4   0 195.467  11.961   2
   0   4   0 210.731  12.193   1
   0   4   0 199.406  12.071   1
   0   4   0 197.057  11.915   2
   0   4   0 196.228  12.113   2
  -1  -4   0 835.293  48.628   2
  -1  -4   0 826.263  48.446   1
  -1  -4   0 870.898  48.544   1
   1   4   0 861.402  48.439   1
   1   4   0 869.739  48.756   2
   1   4   0 868.967  48.625   2
   1   4   0 868.715  48.511   1
  -2  -4   0 536.398  31.749   2
  -2  -4   0 545.938  31.863   1
   2   4   0 576.712  31.963   2
   2   4   0 549.938  31.728   1
   2   4   0 576.259  31.843   1
  -3  -4   0 -2.8949  0.8143   1
   3   4   0 -1.3444  0.9546   2
   3   4   0 -0.1410  0.9449   1
   3   4   0 -0.0803  0.4849   1
   3   4   0 -1.2663  0.9700   2
  -4  -4   0 1253.46   73.68   1
   4   4   0 1374.51   74.10   2
   4   4   0 1343.30   73.24   1
   4   4   0 1354.46   73.99   2
   4   4   0 1273.61   73.18   1
  -5  -4   0 172.616  10.635   1
   5   4   0 188.955  10.496   2
   5   4   0 161.115  10.422   2
  -6  -4   0 121.869   7.681   1
   6   4   0 122.621   7.388   2
  -7  -4   0 34.2664  3.0301   1
  11  -5   0 -3.3197  3.2274   2
  11  -5   0 -1.8751  5.0574   3
  10  -5   0 5.84211 3.77450   2
  10  -5   0 13.9594  5.9738   3
   9  -5   0 3.04107 3.38791   2
   9  -5   0 2.79565 4.44946   3
   8  -5   0 2.16496 3.97666   3
   8  -5   0 8.25119 3.17722   2
   7  -5   0 6.63050 3.15325   2
   7  -5   0 14.9118  4.8262   3
   6  -5   0 -3.8517  2.1155   2
   6  -5   0 6.76360 3.91862   3
   6  -5   0 4.27176 2.79236   2
  -6   5   0 1.28277 2.50400   1
   5  -5   0 5.18214 2.50659   2
   5  -5   0 10.2098  2.6787   2
   5  -5   0 11.2724  3.8999   3
  -5   5   0 8.32845 2.62906   1
   4  -5   0 212.767  14.204   1
   4  -5   0 230.669  14.602   2
   4  -5   0 230.779  15.955   3
  -4   5   0 214.810  14.443   1
   3  -5   0 800.136  43.310   1
   3  -5   0 767.348  45.859   3
   3  -5   0 747.661  43.552   2
   3  -5   0 617.456  43.083   2
  -3   5   0 798.261  43.151   2
  -3   5   0 777.639  43.497   1
   2  -5   0 -2.5815  1.3127   1
   2  -5   0 -2.6990  1.4794   2
   2  -5   0 -0.7799  1.6517   2
   2  -5   0 2.69450 2.24518   3
  -2   5   0 -1.7424  1.6224   1
  -2   5   0 -2.0595  1.4328   2
   1  -5   0 1361.33   74.33   1
   1  -5   0 1344.46   74.55   2
   1  -5   0 1276.93   74.19   1
   1  -5   0 1308.74   74.67   2
  -1   5   0 1305.77   74.44   2
  -1   5   0 1292.39   74.30   1
   0  -5   0 1198.34   69.62   1
   0  -5   0 1269.20   70.12   2
   0   5   0 1216.18   69.83   2
   0   5   0 1249.93   69.71   1
  -1  -5   0 18.0153  2.5339   2
  -1  -5   0 14.9060  2.4701   1
   1   5   0 17.2980  2.6825   2
   1   5   0 27.4972  3.1021   1
   1   5   0 22.7583  2.8249   2
  -2  -5   0 93.9942  7.0101   1
  -2  -5   0 102.087   7.024   2
   2   5   0 103.314   7.170   2
   2   5   0 87.5561  6.8178   1
   2   5   0 117.478   7.245   1
   2   5   0 102.513   6.960   2
  -3  -5   0 10.0193  2.1139   1
   3   5   0 9.61629 1.95767   1
   3   5   0 10.3460  1.8201   1
   3   5   0 12.2381  2.0747   2
   3   5   0 3.33942 1.50459   2
  -4  -5   0 90.4915  6.2678   1
   4   5   0 87.7174  5.9341   1
   4   5   0 85.5928  6.0858   2
   4   5   0 80.5787  6.2501   2
  -5  -5   0 519.119  30.008   1
   5   5   0 508.258  30.072   2
   5   5   0 536.285  30.036   2
  -6  -5   0 847.877  49.471   1
   6   5   0 854.602  49.637   2
   6   5   0 924.616  49.659   2
  -7  -5   0 87.6074  6.7213   1
   7   5   0 103.063   6.691   2
   7   5   0 94.8617  6.6774   2
   8   5   0 112.627   7.155   2
   8   5   0 99.9133  7.0941   2
   9   5   0 -1.2912  1.3274   2
   9   5   0 0.24790 1.52115   2
  10   5   0 2.82796 1.67989   2
  11   5   0 19.8638  2.6841   2
  10  -6   0 -0.0125  4.6466   3
  10  -6   0 2.28341 3.72521   2
   9  -6   0 25.2663  5.1795   2
   9  -6   0 21.2590  6.7488   3
   8  -6   0 -1.3588  3.1796   2
   8  -6   0 -6.2596  3.1693   3
   7  -6   0 40.2165  5.8818   2
   7  -6   0 45.6661  7.8609   3
   6  -6   0 -2.4026  2.5444   2
   6  -6   0 3.61858 3.56516   3
   5  -6   0 78.3751  7.0361   2
   5  -6   0 58.9963  6.7354   2
   5  -6   0 75.0512  8.6761   3
   5  -6   0 86.6940  6.6031   1
  -5   6   0 64.5597  7.0784   1
   4  -6   0 153.346  10.876   1
   4  -6   0 150.381  12.359   3
   4  -6   0 153.316  11.162   2
  -4   6   0 158.641  11.347   1
   3  -6   0 444.874  27.651   3
   3  -6   0 428.649  26.197   2
   3  -6   0 426.668  25.940   1
   3  -6   0 411.765  26.000   2
  -3   6   0 428.153  25.684   2
  -3   6   0 439.332  26.165   1
   2  -6   0 529.280  31.002   2
   2  -6   0 473.142  30.662   2
   2  -6   0 496.265  30.645   1
   2  -6   0 559.643  32.192   3
  -2   6   0 509.949  30.778   1
  -2   6   0 532.586  30.549   2
   1  -6   0 29.8325  4.2765   2
  -1   6   0 44.3191  4.8200   1
  -1   6   0 38.3819  4.3429   2
   0  -6   0 929.796  53.085   2
   0  -6   0 883.236  52.713   1
   0   6   0 937.026  52.869   1
   0   6   0 934.732  52.910   2
  -1  -6   0 134.077   9.188   2
  -1  -6   0 128.783   9.233   1
   1   6   0 130.224   9.302   1
   1   6   0 131.056   9.215   1
   1   6   0 140.429   9.475   2
   1   6   0 130.277   9.121   2
  -2  -6   0 381.323  23.442   2
  -2  -6   0 389.636  23.472   1
   2   6   0 408.913  23.561   1
   2   6   0 394.634  23.682   2
   2   6   0 398.495  23.474   1
   2   6   0 387.201  23.411   2
  -3  -6   0 9.51995 2.03241   2
  -3  -6   0 8.28691 2.24258   1
   3   6   0 10.0936  2.1203   1
   3   6   0 7.72338 2.10201   1
   3   6   0 11.7507  2.3096   2
  -4  -6   0 373.350  22.561   1
   4   6   0 385.856  22.203   1
   4   6   0 336.608  21.928   1
   4   6   0 412.034  22.611   2
   4   6   0 384.926  22.822   2
  -5  -6   0 54.6079  4.9665   1
   5   6   0 49.6798  3.9412   1
   5   6   0 45.0370  3.8953   1
   5   6   0 51.3971  4.8373   2
   5   6   0 49.7994  4.5735   2
  -6  -6   0 166.880  10.445   1
   6   6   0 146.093  10.337   2
   6   6   0 155.470  10.236   2
   7   6   0 -0.7414  2.1985   2
   7   6   0 -3.1712  1.8969   2
   8   6   0 635.263  35.907   2
   8   6   0 599.234  35.686   2
   9   6   0 23.0299  3.2195   2
   9   6   0 22.9644  3.2079   2
  10   6   0 37.4187  4.0321   2
  10   6   0 32.9068  3.8376   2
  11   6   0 5.74920 2.20151   2
  11   6   0 4.15317 2.29581   2
  12   6   0 0.45510 2.32930   2
  12   6   0 -1.6381  1.9279   2
  10  -7   0 1.55075 3.99718   2
  10  -7   0 -0.7069  5.1570   3
   9  -7   0 7.36039 4.44682   2
   9  -7   0 12.4148  6.1694   3
   8  -7   0 29.0762  7.1530   3
   8  -7   0 11.2467  4.2403   2
   7  -7   0 0.75062 3.25304   2
   7  -7   0 -0.9636  3.6442   3
   6  -7   0 7.69854 3.69376   2
   6  -7   0 7.77582 4.62711   3
   5  -7   0 3.92902 3.81290   3
   5  -7   0 7.64322 3.47399   2
  -5   7   0 7.50022 3.24335   1
   4  -7   0 225.405  14.281   1
   4  -7   0 195.649  14.240   2
   4  -7   0 189.681  15.207   3
   4  -7   0 190.080  13.949   2
  -4   7   0 197.847  14.177   1
   3  -7   0 50.2599  5.9467   2
   3  -7   0 43.8470  6.1593   3
   3  -7   0 54.5513  6.0378   1
   3  -7   0 58.6382  6.5562   2
  -3   7   0 56.9986  5.8466   2
  -3   7   0 59.6457  6.5347   1
   2  -7   0 668.817  39.045   2
   2  -7   0 658.974  38.551   2
  -2   7   0 635.346  38.534   1
  -2   7   0 642.266  38.231   2
   1  -7   0 56.1963  6.0258   2
  -1   7   0 57.4220  5.7226   2
  -1   7   0 55.0216  5.9314   1
   0  -7   0 337.965  22.202   2
   0  -7   0 341.122  22.144   1
   0   7   0 376.019  22.522   1
   0   7   0 391.741  22.374   2
  -1  -7   0 0.51520 1.84137   1
  -1  -7   0 1.38301 1.74129   2
   1   7   0 4.10445 2.04160   1
   1   7   0 2.89836 1.98418   2
  -2  -7   0 31.4746  3.9232   2
  -2  -7   0 24.9516  3.6499   1
   2   7   0 33.1558  4.1769   2
   2   7   0 25.4669  3.5377   2
   2   7   0 25.6220  3.7305   1
   2   7   0 31.4190  3.9719   1
  -3  -7   0 95.8747  7.7784   1
  -3  -7   0 99.5646  7.5701   2
   3   7   0 115.087   7.951   1
   3   7   0 103.999   8.162   2
   3   7   0 118.406   8.043   2
   3   7   0 104.450   7.864   1
  -4  -7   0 75.8025  6.2234   1
   4   7   0 67.9090  5.7896   1
   4   7   0 72.3027  6.0314   2
   4   7   0 81.4665  6.0328   1
  -5  -7   0 444.470  25.791   1
   5   7   0 398.586  25.016   1
   5   7   0 427.977  25.757   2
   5   7   0 453.625  26.058   2
  -6  -7   0 -0.9435  1.9978   1
   6   7   0 1.02605 2.27918   2
   6   7   0 -2.8506  1.0893   1
   6   7   0 -1.1929  1.7684   2
   6   7   0 -1.1643  1.2211   1
   7   7   0 0.21215 2.05437   2
   7   7   0 6.47889 2.57729   2
   8   7   0 168.030  10.993   2
   8   7   0 151.355  11.132   2
   9   7   0 14.6829  3.2803   2
   9   7   0 18.3606  3.5768   2
  10   7   0 1.12155 2.25873   2
  10   7   0 -0.0986  2.4605   2
  11   7   0 5.50566 2.54280   2
  12   7   0 5.36148 2.54524   2
   9  -8   0 -1.3774  3.7217   2
   9  -8   0 -6.6797  4.4351   3
   8  -8   0 3.08617 3.67686   2
   8  -8   0 3.89918 4.31047   3
   7  -8   0 2.01306 3.93249   3
   7  -8   0 0.40563 3.26983   2
   6  -8   0 49.6677  7.1708   2
   6  -8   0 54.6053  8.5745   3
   5  -8   0 98.7414 10.5502   2
   5  -8   0 110.925  11.765   3
  -5   8   0 128.794  10.242   1
   4  -8   0 -5.5999  2.5649   2
   4  -8   0 8.31487 3.94670   3
  -4   8   0 3.03502 3.13345   1
   3  -8   0 113.163   9.581   2
   3  -8   0 106.545   9.680   3
  -3   8   0 93.0497  9.5354   1
   2  -8   0 95.3652  9.1876   2
  -2   8   0 112.917   9.361   1
  -2   8   0 121.309   8.860   2
   1  -8   0 39.1525  5.1900   2
  -1   8   0 31.4716  4.7991   1
  -1   8   0 43.9699  5.0404   2
   0  -8   0 32.4478  4.4765   2
   0  -8   0 34.1501  4.7566   1
   0   8   0 31.8375  4.4400   2
   0   8   0 25.9130  4.4503   1
  -1  -8   0 477.580  28.397   1
  -1  -8   0 467.523  28.394   2
   1   8   0 453.943  28.131   2
   1   8   0 464.174  28.383   1
  -2  -8   0 63.3549  7.1133   1
  -2  -8   0 80.3423  7.1444   2
   2   8   0 96.9724  7.9674   2
   2   8   0 81.9979  7.1630   1
   2   8   0 89.1586  7.2838   2
  -3  -8   0 1.23719 1.98202   1
  -3  -8   0 4.86216 2.01998   2
   3   8   0 -1.3814  1.8191   2
   3   8   0 -0.2387  1.6775   1
   3   8   0 -1.3586  1.6943   1
   3   8   0 0.65182 1.78424   2
  -4  -8   0 1.87077 2.01721   1
   4   8   0 -0.6963  1.4991   1
   4   8   0 0.97597 1.82781   1
   4   8   0 -2.4326  1.3937   2
   4   8   0 0.37950 1.13201   2
  -5  -8   0 81.4536  6.7125   1
   5   8   0 77.1013  6.4990   2
   5   8   0 75.9145  6.1087   1
   5   8   0 64.3535  6.8181   2
  -6  -8   0 15.9530  3.4529   1
   6   8   0 15.6201  3.6135   2
   6   8   0 19.0986  2.8213   1
   6   8   0 19.8158  2.8135   1
   6   8   0 19.0139  3.6890   2
   7   8   0 3.66257 2.48419   2
   7   8   0 2.85939 2.48371   2
   8   8   0 1.08528 2.62963   2
   8   8   0 -1.6109  2.0523   2
   9   8   0 0.17597 2.35288   2
  10   8   0 47.2962  5.5363   2
  11   8   0 10.6426  3.2714   2
  12   8   0 33.0114  4.8217   2
   9  -9   0 -3.7934  3.8790   2
   9  -9   0 2.73612 4.99410   3
   8  -9   0 -1.6589  3.6448   2
   8  -9   0 -5.2433  4.4901   3
   7  -9   0 15.1499  6.2501   3
   7  -9   0 13.2828  4.9006   2
   6  -9   0 7.66815 4.83879   3
   6  -9   0 8.54933 4.35010   2
   5  -9   0 0.28896 4.30357   3
   5  -9   0 -0.2641  3.3425   2
   4  -9   0 5.30925 3.99157   3
   4  -9   0 2.06306 3.28097   2
  -4   9   0 -0.7126  2.9487   1
   3  -9   0 2.29631 3.65184   3
   3  -9   0 0.30232 3.33688   2
  -3   9   0 -2.0876  3.0352   1
   2  -9   0 608.695  37.863   2
  -2   9   0 633.725  37.997   1
   1  -9   0 10.4474  3.5743   2
  -1   9   0 12.0479  3.6647   1
  -1   9   0 12.8892  3.1569   2
   0  -9   0 21.3272  4.1226   1
   0  -9   0 26.9626  4.4402   2
   0   9   0 24.8501  4.6846   1
   0   9   0 22.8589  3.9935   2
  -1  -9   0 160.989  11.017   2
  -1  -9   0 131.531  10.609   1
   1   9   0 136.147  10.397   2
   1   9   0 121.701  10.347   1
  -2  -9   0 13.7838  3.1217   2
  -2  -9   0 9.72891 3.09989   1
   2   9   0 9.12930 2.85023   1
   2   9   0 16.3948  3.4468   2
  -3  -9   0 1.59679 2.13724   1
  -3  -9   0 0.53605 1.97910   2
   3   9   0 2.42788 2.26859   2
   3   9   0 0.49542 2.12966   1
   3   9   0 1.32696 2.53885   2
  -4  -9   0 6.85384 2.82486   1
   4   9   0 6.28799 2.55287   1
   4   9   0 5.15575 2.47508   2
   4   9   0 3.41281 2.16692   1
   4   9   0 7.42029 2.95029   2
  -5  -9   0 41.1823  5.5618   1
   5   9   0 61.8548  5.7244   1
   5   9   0 45.7994  5.2467   1
   5   9   0 55.3229  5.9868   2
   6   9   0 21.2385  3.3723   1
   6   9   0 16.5590  3.5349   2
   7   9   0 291.585  16.805   1
   7   9   0 278.212  18.565   2
   7   9   0 286.085  16.836   1
   8   9   0 -0.0812  2.4376   2
   9   9   0 2.93196 2.59666   2
  10   9   0 9.30591 3.33678   2
  11   9   0 0.97124 3.00707   2
   8 -10   0 -2.7360  4.8590   3
   8 -10   0 2.13981 4.82755   2
   7 -10   0 -2.4706  4.9790   3
   7 -10   0 3.53185 4.55464   2
   6 -10   0 3.44532 4.63322   3
   6 -10   0 1.84024 4.02675   2
   5 -10   0 1.78045 4.08782   3
   5 -10   0 5.01472 3.95004   2
   4 -10   0 82.5051  9.6661   2
   4 -10   0 86.0733 10.3779   3
  -4  10   0 86.3460  9.9378   1
   3 -10   0 215.176  17.306   3
   3 -10   0 243.100  17.284   2
  -3  10   0 237.682  17.064   1
   2 -10   0 100.513  10.215   2
  -2  10   0 98.3581 10.2457   1
   1 -10   0 3.13501 3.17030   2
  -1  10   0 0.59213 2.76165   2
  -1  10   0 0.99063 3.27711   1
   0 -10   0 144.177  11.657   2
   0  10   0 154.444  11.772   1
   0  10   0 133.895  10.913   2
  -1 -10   0 16.8908  3.8054   2
  -1 -10   0 18.4045  4.0396   1
   1  10   0 14.1925  3.6739   1
   1  10   0 16.1889  3.7104   2
  -2 -10   0 85.1594  8.8032   1
  -2 -10   0 84.5940  8.6786   2
   2  10   0 97.0018  8.2567   2
   2  10   0 81.8725  8.5202   1
  -3 -10   0 7.06776 3.12386   1
   3  10   0 3.23787 2.76513   2
   3  10   0 3.32048 2.57253   1
  -4 -10   0 7.51414 3.52528   1
   4  10   0 14.8906  3.7453   2
   4  10   0 9.51907 3.23186   1
  -5 -10   0 1.03651 2.77623   1
   5  10   0 1.06292 2.46435   1
   5  10   0 -0.7690  2.5132   2
   6  10   0 0.89879 2.25582   1
   6  10   0 -1.2846  2.4791   2
   7  10   0 121.211   9.847   2
   7  10   0 119.769   8.552   1
   8  10   0 -0.2280  2.5214   2
   9  10   0 5.07046 3.11363   2
  10  10   0 -2.1189  2.6244   2
  11  10   0 -2.2314  2.6790   2
   7 -11   0 2.44478 4.71408   2
   7 -11   0 8.95991 6.18647   3
   6 -11   0 10.3603  5.9426   3
   6 -11   0 0.19211 4.35663   2
   5 -11   0 2.06687 4.89171   3
   5 -11   0 -1.2742  3.3392   2
   4 -11   0 13.8145  4.8369   2
   4 -11   0 10.7628  5.3859   3
  -4  11   0 11.9171  4.4536   1
   3 -11   0 4.29101 4.16092   3
   3 -11   0 0.33948 3.32813   2
  -3  11   0 1.75535 3.49634   1
   2 -11   0 5.38473 3.74851   3
   2 -11   0 -1.1072  2.9850   2
  -2  11   0 2.34858 3.11283   1
   1 -11   0 -3.0459  3.3158   2
  -1  11   0 -0.0210  3.0848   1
   0 -11   0 57.3236  7.5170   2
   0  11   0 38.3077  6.6180   1
   0  11   0 42.0001  6.1745   2
  -1 -11   0 2.31861 3.19794   1
   1  11   0 5.16772 3.25383   2
   1  11   0 1.53432 3.03923   1
  -2 -11   0 33.7589  5.6406   1
   2  11   0 29.8626  5.1107   2
   2  11   0 37.2919  5.7009   1
  -3 -11   0 35.0529  5.6896   1
   3  11   0 24.3210  4.7927   2
   3  11   0 31.0767  5.2014   1
  -4 -11   0 3.75400 2.91084   1
   4  11   0 -1.0949  2.5625   2
   4  11   0 -0.0862  2.4912   1
  -5 -11   0 45.9813  6.3982   1
   5  11   0 38.5630  5.3829   1
   5  11   0 37.7948  5.8539   2
   6  11   0 38.9119  5.2973   1
   6  11   0 52.2053  6.4061   2
   7  11   0 11.1411  3.7425   2
   7  11   0 9.41459 2.83283   1
   8  11   0 1.42089 2.76271   2
   9  11   0 12.9725  4.1251   2
  10  11   0 5.86663 3.42586   2
  11  11   0 3.75213 3.57038   2
   6 -12   0 -3.5120  4.4507   2
   6 -12   0 2.48398 5.60463   3
   5 -12   0 -4.7479  4.7297   3
   5 -12   0 4.44057 4.74522   2
   4 -12   0 -0.6153  3.8618   2
   4 -12   0 -4.6259  4.4921   3
   3 -12   0 39.0489  7.1289   2
   3 -12   0 33.4219  6.8713   3
  -3  12   0 37.5116  7.0040   1
   2 -12   0 -2.2619  3.6006   2
   2 -12   0 5.24617 4.01205   3
  -2  12   0 0.62960 3.57061   1
  -1  12   0 15.2948  4.8419   1
   0  12   0 12.7424  4.3988   1
   1  12   0 -1.1848  3.1788   1
   1  12   0 -5.0080  2.7861   2
  -2 -12   0 53.9332  7.9651   1
   2  12   0 59.9295  7.6882   2
   2  12   0 48.9100  7.2367   1
  -3 -12   0 50.0204  7.1507   1
   3  12   0 53.8244  7.2068   2
   3  12   0 45.7431  6.8961   1
  -4 -12   0 24.4536  5.1120   1
   4  12   0 14.8335  4.2302   1
   4  12   0 18.4177  4.7361   2
  -5 -12   0 5.55552 3.77904   1
   5  12   0 1.75364 3.23966   2
   5  12   0 5.15906 3.17212   1
   6  12   0 4.58228 3.37788   2
   6  12   0 2.85220 2.68340   1
   7  12   0 1.06101 2.50163   1
   7  12   0 -0.2949  2.9814   2
   8  12   0 6.11730 2.37295   1
   8  12   0 10.1515  4.0354   2
   9  12   0 4.66206 3.48301   2
  10  12   0 1.49951 3.47986   2
   5 -13   0 4.69487 5.07332   2
   5 -13   0 -6.6299  5.2565   3
   4 -13   0 43.0926  7.8301   2
   4 -13   0 31.6653  7.4565   3
   3 -13   0 -1.7534  4.2497   3
  -3  13   0 4.06349 3.98815   1
   2 -13   0 1.74566 4.40743   3
  -2  13   0 -5.8787  2.8227   1
  -1  13   0 0.27336 3.72236   1
   0  13   0 6.14606 4.12560   1
   1  13   0 -0.1448  3.2094   1
   2  13   0 68.9174  8.7483   1
   2  13   0 54.4331  7.7668   2
  -3 -13   0 40.9621  6.9457   1
   3  13   0 39.6737  6.5468   2
   3  13   0 32.3228  6.0594   1
  -4 -13   0 1.60964 3.72833   1
   4  13   0 -1.5785  3.1168   2
   4  13   0 0.11613 2.91308   1
   5  13   0 22.1992  5.1790   2
   5  13   0 19.0597  4.5916   1
   6  13   0 15.2637  4.0314   1
   6  13   0 15.9009  4.8068   2
   7  13   0 4.22420 2.95820   1
   7  13   0 -0.2954  3.2555   2
   8  13   0 -0.2532  3.3736   2
   8  13   0 1.19670 2.39239   1
   9  13   0 3.77098 3.92948   2
  10  13   0 3.02194 3.97602   2
   4 -14   0 3.37009 5.63614   3
   3 -14   0 -2.6823  4.6518   3
  -3  14   0 10.6272  5.0861   1
   2 -14   0 16.0558  5.5497   3
  -2  14   0 4.84599 4.50151   1
  -1  14   0 -0.9116  3.7776   1
   0  14   0 -0.2269  3.6356   1
   1  14   0 -4.2900  3.4128   1
   2  14   0 -2.2572  3.3519   1
   3  14   0 1.26356 3.77128   2
   3  14   0 3.11304 3.53453   1
  -4 -14   0 48.5964  8.1526   1
   4  14   0 60.8199  7.8599   1
   4  14   0 63.7002  8.6848   2
   5  14   0 16.4532  5.0565   2
   5  14   0 21.7956  5.2017   1
   6  14   0 39.5301  6.6320   2
   6  14   0 24.0524  5.2525   1
   7  14   0 -2.8002  3.5791   2
   7  14   0 0.46772 2.95709   1
   8  14   0 2.41734 3.06293   1
   8  14   0 2.26033 3.82079   2
   9  14   0 4.43832 4.24515   2
   3 -15   0 11.1670  6.6348   3
   2 -15   0 0.07673 5.46741   3
  -2  15   0 9.23467 5.59350   1
  -1  15   0 5.43282 4.80239   1
   0  15   0 7.40809 5.08582   1
   1  15   0 11.3059  4.9633   1
   2  15   0 3.40404 3.92011   1
   3  15   0 30.5933  6.3861   1
   4  15   0 -2.0990  3.3406   1
   4  15   0 -1.3165  4.0267   2
   5  15   0 1.59808 3.59479   1
   5  15   0 1.95576 4.00086   2
   6  15   0 0.73911 3.57059   1
   6  15   0 10.6036  4.3852   2
   7  15   0 -2.1552  3.9515   2
   7  15   0 4.01134 3.48081   1
   8  15   0 12.5074  3.8373   1
   8  15   0 11.3308  4.8161   2
   1 -16   0 1.03421 5.31626   3
  -1  16   0 1.45643 5.06292   1
   0  16   0 5.89504 5.14494   1
   1  16   0 4.71343 4.58059   1
   2  16   0 12.2247  5.7065   1
   3  16   0 2.40239 4.16265   1
   4  16   0 10.3309  4.8475   1
   5  16   0 10.3644  4.5452   1
   6  16   0 4.04668 4.76400   2
   6  16   0 -1.4504  3.5352   1
   3  17   0 1.92141 4.60905   1
   6  16  -1 3.00586 3.82661   1
   5  16  -1 -0.6557  3.5756   1
   4  16  -1 -2.5246  3.6388   1
   3  16  -1 5.00272 4.51980   1
   2  16  -1 22.8561  6.5898   1
   1  16  -1 20.6283  6.2851   1
   0  16  -1 0.31848 4.57125   1
  -1  16  -1 6.33225 4.94806   1
   8  15  -1 0.99502 4.14561   2
   8  15  -1 1.48002 3.03469   1
   7  15  -1 -0.5080  4.3669   2
   7  15  -1 1.75332 3.09154   1
   6  15  -1 9.47370 4.71423   2
   6  15  -1 5.62926 3.78311   1
   5  15  -1 -1.4565  3.1494   1
   5  15  -1 5.51852 4.45911   2
   4  15  -1 45.3473  7.4603   1
   4  15  -1 53.3726  8.3480   2
   3  15  -1 4.74561 4.09824   1
   2  15  -1 -2.0394  3.2299   1
   1  15  -1 5.11947 4.21076   1
   0  15  -1 9.23985 5.17727   1
  -1  15  -1 6.73393 4.90399   1
  -2  15  -1 11.0153  5.6186   1
   2 -15   1 -8.6906  4.2389   3
   3 -15   1 -2.2293  5.4810   3
   9  14  -1 -0.5324  3.9259   2
   8  14  -1 -2.8985  2.5657   1
   8  14  -1 1.46582 3.75784   2
   7  14  -1 8.55573 4.41495   2
   7  14  -1 5.32113 3.39819   1
   6  14  -1 1.34368 3.30381   1
   6  14  -1 1.11330 3.76365   2
   5  14  -1 78.0701  9.3093   1
   5  14  -1 101.521  10.699   2
   4  14  -1 4.90442 3.68302   1
   4  14  -1 6.17117 4.41941   2
  -4 -14   1 5.49523 4.96854   1
   3  14  -1 -0.0925  3.5704   1
   3  14  -1 -3.5049  3.5792   2
  -3 -14   1 -0.6727  3.9159   1
   2  14  -1 4.83610 3.52203   1
   1  14  -1 -3.3658  3.0735   1
   0  14  -1 19.3914  5.7851   1
  -1  14  -1 24.7735  6.4377   1
  -2  14  -1 1.72523 4.78118   1
   2 -14   1 1.53991 4.80071   3
  -3  14  -1 15.7973  6.2658   1
   3 -14   1 20.6569  6.4038   3
   4 -14   1 0.73736 5.62764   3
  10  13  -1 -1.0703  3.6550   2
   9  13  -1 -3.4210  3.5724   2
   8  13  -1 7.02755 2.80724   1
   8  13  -1 7.17377 4.23291   2
   7  13  -1 2.44955 2.95870   1
   7  13  -1 -1.8430  3.0844   2
   6  13  -1 -0.2033  3.3061   2
   6  13  -1 2.10402 3.14775   1
   5  13  -1 13.0846  4.2812   2
   5  13  -1 9.55664 3.73872   1
   4  13  -1 27.3663  5.4126   1
   4  13  -1 29.6262  5.9289   2
  -4 -13   1 34.1758  6.4275   1
   3  13  -1 -2.1070  3.2356   2
   3  13  -1 -2.7355  2.9364   1
  -3 -13   1 -1.0018  3.1486   1
   2  13  -1 20.6768  5.2712   2
   2  13  -1 25.9375  5.8210   1
  -2 -13   1 21.1272  5.4003   1
   1  13  -1 -0.1121  3.1595   1
   0  13  -1 1.07634 3.66977   1
  -1  13  -1 -4.2266  3.3500   1
  -2  13  -1 7.20196 4.33942   1
   2 -13   1 4.49771 4.03845   3
  -3  13  -1 10.5329  5.0832   1
   3 -13   1 10.2783  5.4283   3
   4 -13   1 38.1713  7.6491   2
   4 -13   1 40.7080  8.3956   3
   5 -13   1 3.59541 5.26141   2
   5 -13   1 8.44898 6.33356   3
  10  12  -1 13.3335  4.6029   2
   9  12  -1 -2.4662  2.8505   2
   8  12  -1 -0.3109  2.0212   1
   8  12  -1 2.85787 3.21113   2
   7  12  -1 1.58262 2.70107   1
   7  12  -1 1.95536 3.37497   2
   6  12  -1 -0.2894  2.5740   1
   6  12  -1 0.49623 2.90172   2
   5  12  -1 14.2374  4.3439   2
   5  12  -1 11.3775  3.8517   1
  -5 -12   1 16.5401  4.7066   1
   4  12  -1 9.91523 3.94687   2
   4  12  -1 4.71699 3.38231   1
  -4 -12   1 10.2486  3.8675   1
   3  12  -1 53.0926  7.1348   2
   3  12  -1 45.5528  6.6023   1
  -3 -12   1 50.6584  7.3406   1
   2  12  -1 124.524  10.770   2
   2  12  -1 94.1797 10.3774   1
  -2 -12   1 115.696  11.384   1
   1  12  -1 17.4231  4.9817   1
   1  12  -1 5.26652 3.68513   2
  -1 -12   1 16.3653  4.8686   1
   0  12  -1 17.6745  4.8977   1
  -1  12  -1 -0.6130  3.4288   1
  -2  12  -1 95.4002 10.4549   1
   2 -12   1 70.8737  9.3444   2
  -3  12  -1 0.19680 3.37192   1
   3 -12   1 -0.1800  3.5130   2
   3 -12   1 -0.9051  4.3032   3
   4 -12   1 5.76015 4.27293   2
   4 -12   1 -1.1442  4.3411   3
   5 -12   1 21.2520  6.0893   2
   5 -12   1 13.6144  6.2649   3
   6 -12   1 2.29229 4.89656   2
   6 -12   1 2.63738 5.37737   3
  11  11  -1 5.92206 3.39501   2
  10  11  -1 8.43940 3.56194   2
   9  11  -1 0.34088 3.03741   2
   8  11  -1 -0.4004  2.5628   2
   7  11  -1 4.23615 2.48102   1
   7  11  -1 4.38465 3.07988   2
   6  11  -1 93.3842  7.9017   1
   6  11  -1 83.6809  8.7763   2
   5  11  -1 2.11551 2.72703   1
   5  11  -1 2.98049 2.94828   2
  -5 -11   1 -2.9470  2.4334   1
   4  11  -1 12.3464  3.6621   1
   4  11  -1 9.56660 3.57890   2
  -4 -11   1 16.7206  4.2422   1
   3  11  -1 -1.8623  2.1972   1
   3  11  -1 -1.3817  2.7096   2
  -3 -11   1 -3.2528  2.7282   1
   2  11  -1 0.76431 2.45910   2
   2  11  -1 3.43629 3.05293   1
  -2 -11   1 0.53009 2.78527   1
   1  11  -1 98.6779 10.1512   1
   1  11  -1 95.3730  9.5479   2
  -1 -11   1 89.6188  9.6519   1
   0  11  -1 60.3177  7.7895   1
   0  11  -1 56.7084  7.3040   2
   0 -11   1 49.1136  7.4164   1
   0 -11   1 55.6308  7.5305   2
  -1  11  -1 3.77291 3.43995   1
   1 -11   1 -1.5155  3.3352   2
  -2  11  -1 48.0973  7.3376   1
   2 -11   1 43.5085  6.8770   2
  -3  11  -1 19.5825  5.2713   1
   3 -11   1 15.6703  5.0376   2
   3 -11   1 15.8140  5.3507   3
  -4  11  -1 -3.3501  2.9924   1
   4 -11   1 1.99458 3.68512   3
   4 -11   1 1.39170 3.73693   2
   5 -11   1 16.9705  5.9589   3
   5 -11   1 24.2780  5.7656   2
   6 -11   1 26.3898  6.3102   2
   6 -11   1 15.4277  6.5524   3
   7 -11   1 -7.3670  3.5305   2
   7 -11   1 -0.7183  4.9136   3
  11  10  -1 2.49102 3.22224   2
  10  10  -1 6.23152 3.18300   2
   9  10  -1 7.76813 3.45337   2
   8  10  -1 7.08856 3.13748   2
   7  10  -1 18.2011  4.1390   2
   7  10  -1 16.1506  3.0222   1
   6  10  -1 19.0478  4.0094   2
   6  10  -1 15.4037  3.2772   1
   5  10  -1 22.2767  4.3785   2
   5  10  -1 17.3421  3.7114   1
  -5 -10   1 19.6330  4.3723   1
   4  10  -1 6.42876 2.83184   2
   4  10  -1 1.31313 2.28446   1
  -4 -10   1 3.04206 2.65132   1
   3  10  -1 8.92636 3.09504   2
   3  10  -1 6.84622 2.90733   1
  -3 -10   1 4.70190 2.99772   1
   2  10  -1 121.933   9.897   2
   2  10  -1 111.316   9.717   1
  -2 -10   1 113.136   9.753   1
  -2 -10   1 125.203  10.017   2
   1  10  -1 1.99603 2.57094   1
   1  10  -1 -1.7439  2.1386   2
  -1 -10   1 -0.9716  2.2016   2
  -1 -10   1 0.45291 2.26642   1
   0  10  -1 6.44427 3.55307   1
   0  10  -1 7.44910 3.25575   2
   0 -10   1 8.96123 3.48986   1
   0 -10   1 11.6736  3.7245   2
  -1  10  -1 135.499  11.261   1
  -1  10  -1 121.575  10.581   2
   1 -10   1 143.729  11.537   2
  -2  10  -1 171.654  14.037   1
   2 -10   1 201.419  14.709   2
  -3  10  -1 6.13871 4.03666   1
   3 -10   1 5.85818 4.12687   2
   3 -10   1 9.39597 4.13982   3
  -4  10  -1 55.9533  8.0294   1
   4 -10   1 47.9749  7.7062   3
   4 -10   1 54.3307  7.8896   2
   5 -10   1 0.05062 3.50482   2
   5 -10   1 -0.7047  3.9055   3
   6 -10   1 7.77496 4.59271   2
   6 -10   1 5.61926 5.00065   3
   7 -10   1 17.5229  5.6502   2
   7 -10   1 15.6959  6.5418   3
   8 -10   1 -3.1064  4.4900   3
   8 -10   1 -5.9182  3.9029   2
  11   9  -1 39.9533  5.4732   2
  10   9  -1 -2.3553  2.6118   2
   9   9  -1 2.11067 2.56267   2
   8   9  -1 66.6927  6.9677   2
   7   9  -1 75.2521  5.4665   1
   7   9  -1 69.4815  5.3205   1
   7   9  -1 70.2907  7.3439   2
   6   9  -1 7.67606 2.51904   1
   6   9  -1 14.8386  3.4765   2
   5   9  -1 0.62981 1.68625   2
   5   9  -1 3.05370 2.29861   1
   5   9  -1 7.82224 2.72962   2
  -5  -9   1 0.27559 2.35692   1
   4   9  -1 62.9308  6.3755   1
   4   9  -1 60.9751  6.4237   1
   4   9  -1 67.0093  6.7035   2
   4   9  -1 63.4689  7.0540   2
  -4  -9   1 64.3891  6.7477   1
   3   9  -1 16.3326  3.5281   2
   3   9  -1 31.7533  4.6989   2
   3   9  -1 21.7216  3.9941   1
  -3  -9   1 24.5607  3.9138   2
  -3  -9   1 28.8860  4.4054   1
   2   9  -1 20.4975  3.8213   2
   2   9  -1 24.7766  4.4407   1
  -2  -9   1 20.6169  4.0708   1
  -2  -9   1 30.5726  4.3270   2
   1   9  -1 -0.2434  2.3837   1
   1   9  -1 5.49525 2.43034   2
  -1  -9   1 8.00716 2.76089   2
  -1  -9   1 1.83125 2.33727   1
   0   9  -1 38.6951  5.4818   1
   0   9  -1 38.8105  5.0581   2
   0  -9   1 42.6824  5.5922   2
   0  -9   1 36.5269  5.2408   1
  -1   9  -1 -1.4135  1.7809   2
  -1   9  -1 -0.9739  2.4851   1
   1  -9   1 -3.1693  2.0725   1
   1  -9   1 -4.1222  2.3026   2
  -2   9  -1 1.28172 3.00394   1
   2  -9   1 2.56936 3.12074   2
  -3   9  -1 -2.3567  2.8090   1
   3  -9   1 1.69251 3.23365   2
   3  -9   1 3.35099 3.52006   3
  -4   9  -1 29.0663  5.2700   1
   4  -9   1 23.9674  5.8026   3
   4  -9   1 27.4743  5.5333   2
   5  -9   1 51.4037  7.9203   3
   5  -9   1 43.8809  6.9634   2
   6  -9   1 -0.9842  3.3830   2
   6  -9   1 3.30443 4.47908   3
   7  -9   1 20.7490  5.5323   2
   7  -9   1 13.5461  6.1312   3
   8  -9   1 3.98150 4.76129   3
   8  -9   1 8.91391 4.64082   2
   9  -9   1 -2.8813  3.9985   2
   9  -9   1 -7.0632  4.8949   3
  12   8  -1 1.88196 2.73047   2
  11   8  -1 1.94671 2.69202   2
  10   8  -1 3.21418 2.65704   2
   9   8  -1 36.5259  4.7896   2
   8   8  -1 40.9005  5.2836   2
   8   8  -1 48.0634  5.3102   2
   7   8  -1 -0.3176  1.9722   2
   7   8  -1 -0.6003  2.2557   2
   6   8  -1 380.804  23.271   2
   6   8  -1 371.736  22.892   2
   6   8  -1 369.838  21.886   1
   6   8  -1 390.202  21.945   1
  -6  -8   1 334.958  22.780   1
   5   8  -1 11.2059  2.8273   2
   5   8  -1 6.25802 1.88913   1
   5   8  -1 6.64992 2.55578   2
   5   8  -1 7.79395 2.34981   1
  -5  -8   1 7.35209 2.62718   1
   4   8  -1 33.0307  4.3753   1
   4   8  -1 37.7422  4.6196   2
   4   8  -1 46.2121  4.7518   1
  -4  -8   1 44.4879  5.1956   1
   3   8  -1 -0.9530  1.6445   2
   3   8  -1 0.83186 1.89317   1
   3   8  -1 -0.0657  2.1843   2
   3   8  -1 0.48828 1.86083   1
  -3  -8   1 0.71125 1.97501   1
  -3  -8   1 -0.4131  1.6877   2
   2   8  -1 77.7533  7.2661   1
   2   8  -1 96.7113  7.5079   2
   2   8  -1 89.8592  8.0107   2
  -2  -8   1 91.1801  7.4708   1
  -2  -8   1 90.2793  7.4520   2
   1   8  -1 34.8064  4.9215   1
   1   8  -1 42.1155  4.9616   2
  -1  -8   1 36.7553  4.7340   2
  -1  -8   1 35.7274  4.8142   1
   0   8  -1 88.6801  7.1919   1
   0   8  -1 58.4287  6.5501   2
   0  -8   1 76.9080  7.5527   1
   0  -8   1 82.4574  7.2868   2
  -1   8  -1 49.9263  5.6771   2
  -1   8  -1 57.9978  6.2220   1
   1  -8   1 48.0472  5.8240   1
   1  -8   1 45.7877  5.9652   2
  -2   8  -1 59.9784  6.1871   2
  -2   8  -1 61.1991  6.8776   1
   2  -8   1 57.2840  6.6846   2
  -3   8  -1 8.82316 3.03468   1
   3  -8   1 3.66196 3.16302   3
   3  -8   1 1.32391 2.59532   2
  -4   8  -1 267.637  18.708   1
   4  -8   1 292.960  19.046   2
   4  -8   1 267.649  19.828   3
  -5   8  -1 -1.6144  2.5650   1
   5  -8   1 -0.7751  3.4423   3
   5  -8   1 -4.1914  2.4823   2
   6  -8   1 73.2107  8.5379   2
   6  -8   1 60.2197  9.0493   3
   7  -8   1 2.93955 3.59898   2
   7  -8   1 0.52093 3.95570   3
   8  -8   1 -0.8746  4.3338   3
   8  -8   1 -0.2285  3.4830   2
   9  -8   1 -1.6457  3.8244   2
   9  -8   1 -0.6378  4.6793   3
  12   7  -1 2.16070 2.55088   2
  11   7  -1 -0.0795  2.2238   2
  10   7  -1 -0.6077  2.3832   2
  10   7  -1 1.70536 2.26335   2
   9   7  -1 262.505  17.317   2
   9   7  -1 275.857  17.071   2
   8   7  -1 99.3763  7.5441   2
   8   7  -1 86.8943  7.7124   2
   7   7  -1 0.98471 2.16592   2
   7   7  -1 0.55956 2.06951   2
   6   7  -1 267.152  16.991   2
   6   7  -1 288.912  17.344   2
   6   7  -1 271.627  15.800   1
   6   7  -1 263.934  15.846   1
  -6  -7   1 271.144  17.058   1
   5   7  -1 295.604  18.000   2
   5   7  -1 297.501  17.216   1
   5   7  -1 285.727  17.704   2
  -5  -7   1 254.973  17.602   1
   4   7  -1 5.35174 2.03244   2
   4   7  -1 3.12070 1.67544   1
   4   7  -1 1.24375 1.22420   2
   4   7  -1 0.36029 1.41528   1
  -4  -7   1 2.83069 1.76764   1
   3   7  -1 112.676   8.780   2
   3   7  -1 132.572   8.894   1
   3   7  -1 127.545   9.011   1
   3   7  -1 128.502   9.287   2
  -3  -7   1 108.670   8.929   1
  -3  -7   1 131.659   8.855   2
   2   7  -1 3.13217 1.54727   1
   2   7  -1 1.96276 2.01215   2
   2   7  -1 1.70901 1.72519   1
   2   7  -1 -0.3750  1.3470   2
  -2  -7   1 1.60009 1.72685   1
  -2  -7   1 -0.0514  1.3967   2
   1   7  -1 163.712  10.933   2
   1   7  -1 158.428  11.027   1
  -1  -7   1 172.757  11.085   2
  -1  -7   1 140.128  10.801   1
   0   7  -1 878.811  47.476   2
   0   7  -1 859.933  47.575   1
   0  -7   1 693.684  47.447   2
   0  -7   1 835.957  47.432   1
  -1   7  -1 4.37134 2.17050   1
  -1   7  -1 4.86825 2.07465   2
   1  -7   1 2.35513 1.89621   1
   1  -7   1 6.47181 2.29963   2
  -2   7  -1 270.204  17.628   1
  -2   7  -1 259.405  16.973   2
   2  -7   1 257.768  17.483   2
   2  -7   1 286.311  17.531   2
  -3   7  -1 464.915  32.298   1
  -3   7  -1 562.810  32.196   2
   3  -7   1 533.779  32.686   2
   3  -7   1 557.027  34.200   3
   3  -7   1 581.068  32.715   1
   3  -7   1 540.597  32.477   2
  -4   7  -1 175.454  12.710   1
   4  -7   1 171.412  12.590   2
   4  -7   1 168.712  13.647   3
   4  -7   1 167.556  12.308   1
   4  -7   1 171.142  12.398   2
  -5   7  -1 22.4747  4.3966   1
   5  -7   1 19.1289  4.9655   3
   5  -7   1 22.1376  4.5254   2
   6  -7   1 2.97755 2.96615   2
   6  -7   1 -0.3543  3.8078   3
   7  -7   1 1.18166 4.05276   3
   7  -7   1 0.38611 3.10059   2
   8  -7   1 1.21985 3.24011   2
   8  -7   1 0.03346 4.25336   3
   9  -7   1 37.5136  8.2061   3
   9  -7   1 27.5583  6.0795   2
  10  -7   1 2.68235 4.16015   2
  10  -7   1 -0.1351  5.1348   3
  12   6  -1 0.09500 2.12138   2
  11   6  -1 -0.9027  2.2163   2
  11   6  -1 -0.5816  1.8969   2
  10   6  -1 3.06863 2.27532   2
  10   6  -1 6.45696 2.38915   2
   9   6  -1 17.8333  2.9355   2
   9   6  -1 14.5843  2.9251   2
   8   6  -1 70.2039  6.1706   2
   8   6  -1 72.7634  6.0245   2
   7   6  -1 567.163  31.420   2
   7   6  -1 507.420  31.372   2
   6   6  -1 117.749   8.315   2
   6   6  -1 126.913   8.566   2
  -6  -6   1 115.589   8.311   1
   5   6  -1 128.594   8.269   1
   5   6  -1 132.771   9.188   2
   5   6  -1 127.600   8.874   2
   5   6  -1 131.276   8.337   1
  -5  -6   1 132.075   8.971   1
   4   6  -1 2.76842 1.30961   1
   4   6  -1 2.39358 1.52873   1
   4   6  -1 2.84587 1.57899   2
   4   6  -1 1.29389 1.57975   2
  -4  -6   1 0.83840 1.46466   1
   3   6  -1 807.072  43.384   1
   3   6  -1 768.333  43.479   1
   3   6  -1 661.385  43.492   2
  -3  -6   1 794.478  43.444   2
  -3  -6   1 758.351  43.566   1
   2   6  -1 0.39917 1.58517   1
   2   6  -1 2.43074 1.59601   1
   2   6  -1 1.07397 1.61768   2
   2   6  -1 1.54525 1.50704   2
  -2  -6   1 0.81601 1.30798   2
  -2  -6   1 1.61170 1.53876   1
   1   6  -1 38.5487  4.0363   2
   1   6  -1 39.9136  4.3479   2
   1   6  -1 37.5495  4.2628   1
  -1  -6   1 36.8462  4.1764   2
  -1  -6   1 36.5224  4.1719   1
   0   6  -1 952.123  57.095   1
   0   6  -1 1047.68   57.36   2
   0  -6   1 999.110  57.189   1
   0  -6   1 1001.96   57.46   2
  -1   6  -1 2083.86  113.78   2
  -1   6  -1 1964.33  113.36   1
   1  -6   1 2049.94  114.00   2
   1  -6   1 1971.95  113.29   1
  -2   6  -1 1222.73   70.07   1
  -2   6  -1 1211.13   69.94   2
   2  -6   1 1263.60   70.22   2
   2  -6   1 1238.80   70.02   1
   2  -6   1 1212.03   70.38   2
  -3   6  -1 158.401  11.727   1
  -3   6  -1 164.364  11.401   2
   3  -6   1 175.217  11.955   1
   3  -6   1 181.461  12.097   2
   3  -6   1 173.880  12.694   3
   3  -6   1 180.944  11.947   2
  -4   6  -1 4.85058 2.95088   1
   4  -6   1 9.29891 2.55126   1
   4  -6   1 2.09783 1.16145   2
   4  -6   1 3.29773 2.31329   2
   4  -6   1 2.75975 2.91806   3
  -5   6  -1 -2.3482  2.0178   1
   5  -6   1 1.08329 2.92245   3
   5  -6   1 -1.5947  2.1061   2
   5  -6   1 2.62669 1.83722   1
   5  -6   1 -2.5585  2.1845   2
   6  -6   1 76.7304  8.0369   2
   6  -6   1 87.2405 10.1539   3
   7  -6   1 18.7575  5.4966   3
   8  -6   1 26.5924  6.6567   3
   8  -6   1 24.7205  4.9148   2
   9  -6   1 1.61041 3.33335   2
   9  -6   1 5.01425 4.60171   3
  10  -6   1 -1.4582  3.4213   2
  10  -6   1 -2.5739  3.6582   3
  12   5  -1 5.82548 2.44013   2
  12   5  -1 6.64235 2.32710   2
  11   5  -1 8.29704 2.29272   2
  11   5  -1 6.56716 2.28281   2
  10   5  -1 53.9845  5.0275   2
  10   5  -1 65.2646  5.1246   2
   9   5  -1 40.5043  3.7148   2
   9   5  -1 35.3841  3.6692   2
   8   5  -1 13.4380  2.4484   2
   8   5  -1 11.8783  2.2971   2
   7   5  -1 695.587  41.264   2
   7   5  -1 751.636  41.270   2
   6   5  -1 432.052  23.475   2
   6   5  -1 368.966  23.483   2
  -6  -5   1 401.594  23.433   1
   5   5  -1 154.816   8.960   2
   5   5  -1 133.025   8.991   2
  -5  -5   1 120.788   8.830   1
   4   5  -1 231.052  13.717   2
   4   5  -1 221.571  13.858   2
   4   5  -1 235.952  13.527   1
  -4  -5   1 209.608  13.720   1
   3   5  -1 1209.62   64.95   1
   3   5  -1 1024.54   65.23   2
   3   5  -1 1226.63   65.10   1
  -3  -5   1 1163.44   65.11   1
   2   5  -1 27.1814  3.0470   1
   2   5  -1 21.2401  2.7609   2
   2   5  -1 24.2557  2.8709   1
   2   5  -1 21.1631  2.7881   2
  -2  -5   1 23.0651  2.9202   1
  -2  -5   1 23.3053  2.7243   2
   1   5  -1 1350.47   79.28   1
   1   5  -1 1422.85   79.35   1
   1   5  -1 1420.45   79.82   2
  -1  -5   1 1427.00   79.39   1
  -1  -5   1 1432.28   79.81   2
   0   5  -1 79.3535  5.8406   2
   0   5  -1 69.8075  5.7555   1
   0  -5   1 75.7218  5.8006   2
   0  -5   1 77.5622  5.9111   1
  -1   5  -1 913.912  50.297   2
  -1   5  -1 774.607  50.060   1
   1  -5   1 927.648  50.360   1
   1  -5   1 881.539  50.205   1
   1  -5   1 898.742  50.504   2
  -2   5  -1 1603.94   97.73   1
  -2   5  -1 1755.41   97.98   2
   2  -5   1 1794.64   97.82   1
   2  -5   1 1716.72   98.34   2
   2  -5   1 1828.65   98.25   2
  -3   5  -1 73.1240  6.0774   1
  -3   5  -1 81.3714  5.7406   2
   3  -5   1 69.4915  6.9364   3
   3  -5   1 66.4800  5.9397   2
   3  -5   1 58.2291  5.5566   2
   3  -5   1 69.6916  5.9994   1
  -4   5  -1 2.98583 2.18579   1
   4  -5   1 5.78296 2.98929   3
   4  -5   1 3.45386 2.25501   2
   4  -5   1 0.57581 1.75278   1
   4  -5   1 1.26395 1.45752   2
  -5   5  -1 7.46978 2.59943   1
   5  -5   1 5.78791 3.09450   3
   5  -5   1 5.31777 2.33640   2
   5  -5   1 0.76396 0.75405   1
   5  -5   1 3.72002 2.33958   2
  -6   5  -1 236.350  15.528   1
   6  -5   1 230.820  17.570   3
   6  -5   1 247.205  15.419   2
   6  -5   1 209.111  15.265   2
   7  -5   1 87.9332 10.5379   3
   7  -5   1 89.0994  8.0357   2
   8  -5   1 6.66384 3.00973   2
   8  -5   1 11.9464  4.9178   3
   9  -5   1 3.54342 3.25853   2
   9  -5   1 5.87378 4.60458   3
  10  -5   1 24.4680  5.2333   2
  10  -5   1 26.5859  7.2691   3
  11  -5   1 15.9576  6.6082   3
  11  -5   1 4.17879 3.82795   2
   7   4  -1 6.01323 1.34572   2
   7   4  -1 5.20829 1.37143   2
  -7  -4   1 5.73411 1.55938   1
   6   4  -1 117.738   7.051   2
   6   4  -1 107.911   7.010   2
  -6  -4   1 109.760   7.185   1
   5   4  -1 2345.80  135.47   2
   5   4  -1 2547.55  135.52   2
  -5  -4   1 2393.22  134.88   1
   4   4  -1 266.032  15.035   1
   4   4  -1 265.690  15.568   2
   4   4  -1 253.471  14.984   1
   4   4  -1 256.331  15.415   2
  -4  -4   1 268.586  15.509   1
   3   4  -1 1586.78   85.62   2
   3   4  -1 1428.17   85.02   1
   3   4  -1 1522.67   85.65   2
  -3  -4   1 1566.97   85.25   1
   2   4  -1 25.9527  3.0033   2
   2   4  -1 35.7669  3.2590   1
   2   4  -1 41.6224  3.2667   1
  -2  -4   1 39.5368  3.1962   2
  -2  -4   1 39.6473  3.3117   1
   1   4  -1 5.45578 1.32355   2
   1   4  -1 3.27659 1.24008   1
   1   4  -1 3.85834 1.37366   2
   1   4  -1 2.24135 1.12606   1
  -1  -4   1 5.77523 1.44308   1
  -1  -4   1 1.51056 1.11383   2
  -1  -4   1 5.30838 1.41336   1
   0   4  -1 767.706  44.240   2
   0   4  -1 769.493  44.173   1
   0   4  -1 812.415  44.512   2
   0   4  -1 813.142  44.208   1
   0  -4   1 728.195  44.253   2
   0  -4   1 790.076  44.219   1
   0  -4   1 779.639  44.180   1
   0  -4   1 760.598  44.358   2
  -1   4  -1 1642.45   89.18   1
   1  -4   1 1690.67   89.52   2
   1  -4   1 1424.43   89.02   1
   1  -4   1 1658.24   89.65   2
   1  -4   1 1538.00   89.05   1
  -2   4  -1 3788.93  212.38   1
  -2   4  -1 3920.60  213.25   2
   2  -4   1 4135.73  223.12   3
   2  -4   1 3542.72  213.46   2
   2  -4   1 4102.92  212.44   1
   2  -4   1 3455.64  213.33   2
  -3   4  -1 802.053  46.359   1
   3  -4   1 817.619  49.035   3
   3  -4   1 813.902  46.623   2
  -4   4  -1 100.797   7.202   1
   4  -4   1 125.758   9.029   3
   4  -4   1 103.177   7.158   2
   4  -4   1 99.6931  7.1849   2
   4  -4   1 69.2125  6.4970   1
  -5   4  -1 43.5339  4.5445   1
   5  -4   1 28.9534  5.1401   3
   5  -4   1 41.2022  4.3445   2
   5  -4   1 33.5592  4.1547   2
  -6   4  -1 136.381  10.128   1
   6  -4   1 155.173  12.377   3
   6  -4   1 144.007  10.101   2
   6  -4   1 144.821  10.251   2
   7  -4   1 29.7785  4.3471   2
   7  -4   1 23.0910  3.8025   2
   7  -4   1 33.9252  6.3133   3
   8  -4   1 8.76568 3.17518   2
   8  -4   1 7.03541 4.39363   3
   9  -4   1 -1.4060  2.5192   2
   9  -4   1 -3.6298  3.6359   3
  10  -4   1 10.5753  3.7107   2
  10  -4   1 12.0440  5.6333   3
  11  -4   1 1.66193 3.23760   2
  11  -4   1 2.69531 4.94619   3
  11   3  -1 2.41019 4.38494   3
  10   3  -1 21.7444  5.7551   3
   9   3  -1 63.6472  8.8154   3
   8   3  -1 185.984  15.109   3
   7   3  -1 201.715  15.261   3
   6   3  -1 65.3125  7.1206   3
  -6  -3   1 59.4566  4.1748   1
  -5  -3   1 11.3927  1.5437   1
   4   3  -1 2493.44  137.10   2
   4   3  -1 2395.75  137.07   2
  -4  -3   1 2501.86  136.54   1
   3   3  -1 31.5484  2.7810   2
   3   3  -1 36.4665  2.7185   1
   3   3  -1 35.5787  2.8784   2
  -3  -3   1 36.0265  2.8348   1
   2   3  -1 36.2053  2.9396   1
   2   3  -1 33.9493  2.9695   1
   2   3  -1 35.2568  2.9737   2
  -2  -3   1 41.6493  2.9805   2
  -2  -3   1 39.5078  3.0543   1
  -2  -3   1 40.8152  3.1677   1
   1   3  -1 106.652   7.234   2
   1   3  -1 114.777   7.236   1
   1   3  -1 114.712   7.199   1
   1   3  -1 112.626   7.147   2
  -1  -3   1 115.452   7.213   2
  -1  -3   1 113.984   7.236   1
  -1  -3   1 110.691   7.158   1
  -1   3  -1 465.349  26.253   2
  -1   3  -1 390.181  26.157   1
  -1   3  -1 433.479  26.293   1
   1  -3   1 471.263  26.439   2
   1  -3   1 494.472  26.354   1
   1  -3   1 475.089  26.273   1
   1  -3   1 469.601  26.293   2
  -2   3  -1 441.490  26.840   1
  -2   3  -1 454.818  26.698   2
   2  -3   1 480.884  27.079   2
   2  -3   1 479.122  28.345   3
   2  -3   1 476.251  26.886   1
  -3   3  -1 426.998  24.494   1
   3  -3   1 399.229  24.378   2
   3  -3   1 424.973  24.579   2
   3  -3   1 440.982  26.236   3
   3  -3   1 412.095  24.278   1
  -4   3  -1 781.477  44.283   1
   4  -3   1 750.606  47.422   3
   4  -3   1 789.605  44.344   2
   4  -3   1 782.170  44.455   2
  -5   3  -1 35.7151  3.8160   1
   5  -3   1 28.3476  3.4834   2
   5  -3   1 31.6760  3.4422   2
   5  -3   1 27.4060  4.6409   3
  -6   3  -1 38.4473  3.9929   1
   6  -3   1 32.2684  3.5393   2
   6  -3   1 20.4258  4.6828   3
   6  -3   1 27.2476  3.6465   2
   7  -3   1 168.692  10.748   2
   7  -3   1 148.703  10.656   2
   7  -3   1 149.841  13.356   3
   8  -3   1 107.846   8.833   2
   8  -3   1 147.126  12.327   3
   8  -3   1 115.507   9.019   2
   9  -3   1 16.0480  3.4816   2
   9  -3   1 14.9366  5.0630   3
   9  -3   1 6.65604 2.95731   2
  10  -3   1 -3.4770  3.9028   3
  10  -3   1 0.99800 2.62597   2
  11  -3   1 1.02218 4.75313   3
  11  -3   1 -0.6381  3.1183   2
  12   2  -1 11.3854  5.9571   3
  11   2  -1 24.1658  6.6244   3
  10   2  -1 14.1175  5.1735   3
   9   2  -1 1.49843 3.74658   3
   8   2  -1 399.670  27.397   3
   7   2  -1 7.07980 3.28193   3
   6   2  -1 7.83381 3.03447   3
  -6  -2   1 10.6011  1.3032   1
   5   2  -1 -0.4548  1.8440   3
  -5  -2   1 1.59532 0.70482   1
   4   2  -1 72.4631  6.1561   3
  -4  -2   1 68.9988  4.3617   1
   3   2  -1 834.154  50.216   3
  -3  -2   1 844.643  50.235   3
  -3  -2   1 792.532  46.783   1
  -3  -2   1 890.336  46.864   1
   2   2  -1 3471.99  205.32   2
  -2  -2   1 3785.57  215.17   3
  -2  -2   1 3821.08  204.29   1
   1   2  -1 44.1201  3.3487   1
   1   2  -1 48.9812  3.3482   1
  -1  -2   1 48.7427  3.4253   1
  -1  -2   1 51.2190  3.3128   2
   0   2  -1 -0.5543  0.5359   1
   0   2  -1 -1.3631  0.3391   2
   0   2  -1 0.30666 0.60741   1
   0   2  -1 -0.4904  0.5751   2
   0  -2   1 -1.6761  0.3713   1
   0  -2   1 -0.3421  0.5703   2
   0  -2   1 -1.1545  0.4382   2
   0  -2   1 -0.1643  0.6084   1
  -1   2  -1 120.113   7.406   2
  -1   2  -1 132.013   7.575   2
  -1   2  -1 114.259   7.533   1
  -1   2  -1 130.275   7.577   1
   1  -2   1 106.015   7.376   2
   1  -2   1 121.538   7.490   1
   1  -2   1 118.793   7.511   1
  -2   2  -1 822.636  48.426   1
  -2   2  -1 903.474  48.477   2
  -2   2  -1 889.792  51.024   3
  -2   2  -1 895.656  48.510   1
   2  -2   1 832.439  51.119   3
   2  -2   1 816.812  48.659   2
   2  -2   1 879.571  48.418   1
  -3   2  -1 48.7444  3.6388   1
   3  -2   1 46.4418  3.4883   2
   3  -2   1 45.4491  3.6310   2
   3  -2   1 52.1093  4.7883   3
  -4   2  -1 59.5422  4.2767   1
   4  -2   1 46.0202  5.4947   3
   4  -2   1 53.0592  4.2232   2
   4  -2   1 59.4099  4.1149   2
  -5   2  -1 77.8787  5.7054   1
   5  -2   1 79.8985  5.5533   2
   5  -2   1 81.8613  7.6724   3
   5  -2   1 82.8840  5.7445   2
  -6   2  -1 65.3072  5.4136   1
   6  -2   1 73.2109  8.2524   3
   6  -2   1 75.4352  5.3268   2
   6  -2   1 73.0649  5.4248   2
   7  -2   1 214.561  13.466   2
   7  -2   1 214.967  16.617   3
   7  -2   1 216.635  13.346   2
   8  -2   1 1.96521 2.02869   2
   8  -2   1 -0.7051  3.0817   3
   8  -2   1 5.39237 2.10678   2
   9  -2   1 14.0176  2.9443   2
   9  -2   1 14.1840  3.1599   2
   9  -2   1 11.5366  4.6233   3
  10  -2   1 6.66309 4.26480   3
  10  -2   1 1.81400 2.59782   2
  10  -2   1 2.27838 2.47469   2
  11  -2   1 11.8705  5.3390   3
  11  -2   1 10.6008  3.4098   2
  12  -2   1 8.67032 5.89177   3
  12   1  -1 3.56438 2.33404   2
  12   1  -1 -0.3561  4.1455   3
  11   1  -1 -1.7742  4.1476   3
  11   1  -1 -0.2129  1.7842   2
  11   1  -1 -0.2745  1.9731   2
  10   1  -1 7.57412 2.17109   2
  10   1  -1 8.57070 2.11108   2
  10   1  -1 5.03261 4.24512   3
   9   1  -1 84.2799 10.4004   3
   8   1  -1 53.1183  7.5186   3
   7   1  -1 170.205  13.561   3
   6   1  -1 30.1721  4.7936   3
  -6  -1   1 22.4114  2.0448   1
   5   1  -1 394.198  24.621   3
  -5  -1   1 371.750  21.317   1
   4   1  -1 713.859  41.628   3
  -4  -1   1 660.458  37.906   1
   3   1  -1 356.454  22.290   3
  -3  -1   1 358.772  22.347   3
  -3  -1   1 330.821  20.010   1
  -3  -1   1 387.307  20.082   1
   2   1  -1 2227.84  131.02   3
  -2  -1   1 2150.19  123.98   1
  -2  -1   1 2229.08  131.01   3
  -2  -1   1 2365.09  124.04   1
   1   1  -1 457.085  25.523   1
   0   1  -1 -4.2015  0.1898   1
   0   1  -1 -3.8726  0.1659   2
   0  -1   1 -3.7272  0.2150   1
   0  -1   1 -3.6557  0.1977   2
  -1   1  -1 90.6239  5.7805   2
  -1   1  -1 96.5063  5.8138   1
   1  -1   1 92.5560  6.1195   3
   1  -1   1 108.586   5.827   1
  -3   1  -1 47.5017  3.3962   1
  -3   1  -1 45.5436  4.3622   3
  -3   1  -1 54.2500  3.4864   1
   3  -1   1 45.5728  3.1595   2
   3  -1   1 48.3998  4.5910   3
   3  -1   1 57.5352  3.3598   2
  -4   1  -1 542.090  30.426   1
   4  -1   1 526.877  30.260   2
   4  -1   1 537.343  30.367   2
   4  -1   1 557.972  33.436   3
  -5   1  -1 44.0822  3.5391   1
   5  -1   1 46.6148  3.4004   2
   5  -1   1 46.4213  3.1923   2
   5  -1   1 51.5843  5.9066   3
  -6   1  -1 88.0140  5.9973   1
   6  -1   1 82.9677  5.6700   2
   6  -1   1 96.2450  8.4845   3
   6  -1   1 92.6093  5.8000   2
  -7   1  -1 35.3063  3.3882   1
   7  -1   1 29.4530  5.4160   3
   7  -1   1 33.2246  3.1223   2
   7  -1   1 30.4805  2.9136   2
   8  -1   1 175.772  11.418   2
   8  -1   1 189.602  11.350   2
   8  -1   1 179.328  14.752   3
   9  -1   1 123.990   8.374   2
   9  -1   1 115.950   8.207   2
   9  -1   1 121.733  12.709   3
  10  -1   1 4.07945 2.29558   2
  10  -1   1 8.70567 4.91436   3
  10  -1   1 1.96105 2.40949   2
  11  -1   1 -3.0569  2.2965   2
  11  -1   1 1.44328 4.71496   3
  12  -1   1 -2.5781  2.4394   2
  12  -1   1 5.32514 5.40906   3
  12   0  -1 1.20231 5.06256   3
  12   0  -1 9.59001 3.11430   2
  11   0  -1 28.0948  4.0089   2
  11   0  -1 39.0170  8.1264   3
  11   0  -1 27.3008  3.8553   2
  10   0  -1 84.4749  6.6748   2
  10   0  -1 82.6900  6.5260   2
  10   0  -1 82.1879 10.7958   3
   9   0  -1 108.302   7.321   2
   9   0  -1 98.7547  7.4368   2
   9   0  -1 114.882  12.114   3
   8   0  -1 0.51088 3.00377   3
   8   0  -1 1.84166 1.56562   2
   8   0  -1 3.04726 1.56419   2
   7   0  -1 313.176  21.681   3
   7   0  -1 296.425  17.669   2
  -7   0   1 318.259  17.952   1
   6   0  -1 364.434  23.521   3
  -6   0   1 339.964  19.970   1
   5   0  -1 5.81091 2.61929   3
  -5   0   1 14.1659  1.5704   1
   4   0  -1 86.5248  6.9992   3
  -4   0   1 80.4136  5.0751   1
   3   0  -1 48.2897  4.5388   3
  -3   0   1 55.9362  4.6884   3
  -3   0   1 49.2764  3.2026   1
   2   0  -1 305.390  18.844   3
  -2   0   1 296.256  17.141   1
  -2   0   1 318.434  18.859   3
   0   0  -1 0.03400 0.06903   2
   0   0   1 0.08074 0.08130   1
   0   0   1 -0.0424  0.0661   2
  -1   0  -1 -1.3492  0.3441   3
  -1   0  -1 -0.9587  0.2426   1
   1   0   1 -1.9463  0.2693   3
  -2   0  -1 159.462  10.307   3
   2   0   1 166.729  10.433   3
  -3   0  -1 444.449  23.752   3
   3   0   1 326.212  23.466   3
   4   0   1 709.305  43.117   3
  -5   0  -1 45.3518  3.0208   1
   5   0   1 38.6682  5.0125   3
  -6   0  -1 21.2043  1.9579   1
   6   0   1 23.6787  4.1513   3
   7   0   1 14.9095  3.7840   3
   8   0   1 -0.2140  3.0102   3
   9   0   1 29.3993  6.0187   3
  10   0   1 16.0138  2.7697   2
  10   0   1 11.0021  2.4383   2
  10   0   1 19.8881  5.8525   3
  11   0   1 -1.5834  1.7230   2
  11   0   1 0.74119 2.00377   2
  11   0   1 -4.5948  3.9652   3
  12   0   1 -0.7851  2.2362   2
  12   0   1 1.48833 4.52989   3
  12  -1  -1 2.43280 2.69094   2
  12  -1  -1 -0.4214  4.4812   3
  11  -1  -1 8.08629 2.88414   2
  11  -1  -1 4.03144 4.87069   3
  10  -1  -1 10.5533  4.8805   3
  10  -1  -1 4.34574 2.44466   2
   9  -1  -1 25.5077  6.1380   3
   9  -1  -1 28.6505  3.7258   2
   9  -1  -1 30.8639  3.9416   2
   8  -1  -1 24.6948  5.4078   3
   8  -1  -1 20.9276  2.9664   2
   8  -1  -1 21.6354  2.9063   2
   7  -1  -1 30.4191  3.1276   2
   7  -1  -1 36.6670  3.3996   2
   7  -1  -1 26.4036  5.3596   3
   6  -1  -1 41.0573  3.3703   2
   6  -1  -1 38.4090  3.4804   2
   6  -1  -1 36.4425  5.6104   3
  -6   1   1 39.0320  3.5092   1
   5  -1  -1 81.7132  7.1664   3
   5  -1  -1 69.1814  4.6837   2
   5  -1  -1 68.5354  4.6909   2
  -5   1   1 64.0350  4.8072   1
   4  -1  -1 82.1143  7.0730   3
   4  -1  -1 80.6859  5.2385   2
   4  -1  -1 81.2327  5.2055   2
  -4   1   1 80.8587  5.4095   1
   3  -1  -1 1829.40  100.77   2
   3  -1  -1 1881.62  100.81   2
   3  -1  -1 1847.41  100.08   1
   3  -1  -1 1680.08  106.40   3
  -3   1   1 1904.03  106.42   3
  -3   1   1 1698.60  100.34   1
  -2   1   1 7893.93  458.48   3
   1  -1  -1 48.9559  3.3033   1
  -1   1   1 48.2977  3.2605   2
  -1   1   1 49.6141  3.7148   3
  -1  -1  -1 123.516   7.779   1
  -1  -1  -1 139.133   7.686   2
  -3  -1  -1 2294.88  130.52   3
   3   1   1 2162.67  130.37   3
   4   1   1 441.212  27.397   3
   5   1   1 29.3760  4.3183   3
   6   1   1 3.07647 2.27892   3
   7   1   1 36.0492  5.4133   3
   8   1   1 105.595  10.119   3
   9   1   1 3.69698 3.56414   3
  10   1   1 230.812  18.721   3
  11   1   1 2.87176 4.55013   3
  12   1   1 -3.7234  3.8690   3
  11  -2  -1 -0.5844  2.7527   2
  11  -2  -1 4.59420 4.71577   3
  10  -2  -1 -1.5123  2.4150   2
  10  -2  -1 1.62489 4.01061   3
   9  -2  -1 63.5933  6.0655   2
   9  -2  -1 52.7488  8.4652   3
   9  -2  -1 64.0406  6.2231   2
   8  -2  -1 293.692  18.027   2
   8  -2  -1 292.352  18.099   2
   8  -2  -1 281.239  21.697   3
   7  -2  -1 300.325  22.622   3
   7  -2  -1 331.504  19.246   2
   7  -2  -1 314.590  19.285   2
   6  -2  -1 262.201  15.073   2
   6  -2  -1 250.990  15.028   2
   6  -2  -1 223.746  17.784   3
  -6   2   1 234.033  14.992   1
   5  -2  -1 960.390  54.497   2
   5  -2  -1 953.714  54.494   2
   5  -2  -1 998.953  58.943   3
  -5   2   1 942.431  54.320   1
   4  -2  -1 1131.89   63.97   2
   4  -2  -1 1165.97   64.00   2
   4  -2  -1 1110.19   63.23   1
   4  -2  -1 1218.61   68.42   3
  -4   2   1 1064.96   63.68   1
   3  -2  -1 204.790  13.486   3
   3  -2  -1 193.730  11.866   2
   3  -2  -1 191.323  11.918   2
  -3   2   1 204.444  11.987   1
   2  -2  -1 733.111  43.180   2
   2  -2  -1 762.528  42.946   1
   2  -2  -1 767.735  45.615   3
  -2   2   1 774.484  43.046   1
  -2   2   1 764.176  43.008   2
  -2   2   1 783.952  45.464   3
   1  -2  -1 2264.93  128.78   2
   1  -2  -1 2398.57  128.16   1
   1  -2  -1 1944.92  128.80   2
   1  -2  -1 2405.63  134.66   3
  -1   2   1 2393.06  128.84   2
  -1   2   1 2363.11  128.78   2
  -1   2   1 2384.03  128.21   1
   0  -2  -1 259.695  15.054   2
   0  -2  -1 265.779  15.084   1
   0   2   1 257.988  15.105   2
   0   2   1 258.746  15.031   1
  -1  -2  -1 1453.06   81.31   2
  -1  -2  -1 1507.40   81.01   1
   1   2   1 1403.91   80.92   1
   2   2   1 -1.4000  0.1681   1
  -3  -2  -1 180.950   9.887   1
  -3  -2  -1 175.373  11.406   3
  -3  -2  -1 159.874   9.808   1
   4   2   1 186.859  12.709   3
   5   2   1 609.194  37.584   3
   6   2   1 122.114  10.038   3
   7   2   1 3.48197 2.62296   3
   8   2   1 51.1228  7.0606   3
   9   2   1 45.2797  7.1227   3
  10   2   1 -1.3964  3.6324   3
  11   2   1 6.16103 4.65227   3
  12   2   1 -5.3766  4.3497   3
  11  -3  -1 4.97996 3.36916   2
  11  -3  -1 1.79353 4.86236   3
  10  -3  -1 3.85047 2.92378   2
  10  -3  -1 1.47246 4.15619   3
   9  -3  -1 13.5601  5.1033   3
   9  -3  -1 11.9098  3.3569   2
   8  -3  -1 287.345  20.707   3
   8  -3  -1 241.935  16.843   2
   8  -3  -1 261.953  16.749   2
   7  -3  -1 9.21403 4.33030   3
   7  -3  -1 8.24245 2.55228   2
   7  -3  -1 6.55920 2.53074   2
   6  -3  -1 58.8761  7.6954   3
   6  -3  -1 59.8774  5.3908   2
   6  -3  -1 66.7953  5.5181   2
  -6   3   1 61.7347  5.4312   1
   5  -3  -1 43.5504  6.4861   3
   5  -3  -1 61.4847  5.2552   2
   5  -3  -1 66.7761  5.4022   2
   5  -3  -1 70.7029  4.7005   1
  -5   3   1 68.2414  5.4682   1
   4  -3  -1 771.253  43.576   2
   4  -3  -1 804.978  46.902   3
   4  -3  -1 771.476  43.681   2
  -4   3   1 707.516  43.447   1
   3  -3  -1 117.689   8.999   2
   3  -3  -1 155.661   9.160   1
   3  -3  -1 138.462   9.283   2
   3  -3  -1 158.314  10.571   3
  -3   3   1 153.933   9.425   1
   2  -3  -1 1049.66   65.67   3
   2  -3  -1 1175.64   62.75   2
   2  -3  -1 1163.07   62.37   1
  -2   3   1 984.681  62.437   2
  -2   3   1 1177.70   62.47   1
   1  -3  -1 329.145  19.895   1
   1  -3  -1 340.059  20.108   2
   1  -3  -1 335.976  19.935   2
  -1   3   1 342.177  19.885   2
  -1   3   1 345.822  19.973   1
  -1   3   1 353.085  20.019   1
  -1  -3  -1 108.956   7.106   1
  -1  -3  -1 111.839   7.064   1
  -1  -3  -1 103.777   6.978   2
   1   3   1 110.510   7.079   1
   1   3   1 111.629   7.044   2
   1   3   1 114.587   7.134   2
   1   3   1 120.320   7.119   1
  -2  -3  -1 6952.32  384.34   1
  -3  -3  -1 238.044  14.385   1
  -3  -3  -1 278.692  16.002   3
   3   3   1 256.322  14.158   1
   3   3   1 251.001  14.297   2
   3   3   1 253.096  14.305   2
   3   3   1 218.166  14.031   1
  -4  -3  -1 2047.74  113.51   1
  -5  -3  -1 1137.23   63.20   1
  -6  -3  -1 65.1112  4.0015   1
   6   3   1 51.6225  6.3513   3
   7   3   1 1.27019 2.53503   3
   8   3   1 50.4819  6.9674   3
   9   3   1 70.8283  8.8420   3
  10   3   1 18.7571  5.5175   3
  11   3   1 11.8648  5.1809   3
  11  -4  -1 -2.3741  3.7411   3
  11  -4  -1 2.41079 3.13104   2
  10  -4  -1 2.46371 4.36446   3
  10  -4  -1 1.68203 3.23614   2
   9  -4  -1 0.51930 2.70722   2
   9  -4  -1 -4.7996  3.2560   3
   8  -4  -1 11.0565  3.4991   2
   8  -4  -1 13.7360  5.2102   3
   7  -4  -1 0.57271 2.25656   2
   7  -4  -1 -0.4953  2.2990   2
   7  -4  -1 4.73838 3.71361   3
   6  -4  -1 45.7166  6.7545   3
   6  -4  -1 30.9956  4.3340   2
   6  -4  -1 30.4164  4.1639   2
  -6   4   1 44.4732  4.8571   1
   5  -4  -1 151.580  10.028   2
   5  -4  -1 129.383   9.087   1
   5  -4  -1 127.862  11.354   3
   5  -4  -1 154.057   9.885   2
  -5   4   1 141.590   9.885   1
   4  -4  -1 24.4152  4.1581   3
   4  -4  -1 21.4748  2.9504   1
   4  -4  -1 22.4123  3.2939   2
   4  -4  -1 18.7177  3.0182   2
  -4   4   1 22.7705  3.3706   1
   3  -4  -1 669.053  39.408   2
   3  -4  -1 691.582  39.092   1
   3  -4  -1 668.467  41.636   3
  -3   4   1 694.675  39.341   1
   2  -4  -1 2672.47  158.24   1
   2  -4  -1 2902.61  166.43   3
   2  -4  -1 2719.21  159.07   2
   2  -4  -1 2941.63  159.34   2
  -2   4   1 2918.35  158.45   1
  -2   4   1 2908.08  158.99   2
   1  -4  -1 98.0223  6.7176   2
   1  -4  -1 91.6709  6.7524   1
   1  -4  -1 94.5050  6.8298   2
  -1   4   1 101.286   6.914   1
  -1   4   1 92.2028  6.5992   2
   0  -4  -1 36.8127  3.7760   1
   0  -4  -1 46.3322  4.0071   2
   0  -4  -1 47.3540  4.0315   1
   0  -4  -1 46.1859  4.0611   2
   0   4   1 45.9125  3.9975   1
   0   4   1 52.2409  4.2101   2
   0   4   1 51.1144  4.0038   2
   0   4   1 53.8851  4.1109   1
  -1  -4  -1 241.718  13.967   2
  -1  -4  -1 238.645  13.956   1
  -1  -4  -1 218.006  13.825   1
   1   4   1 216.909  13.769   2
   1   4   1 234.177  13.857   1
   1   4   1 218.787  13.903   2
   1   4   1 233.545  13.842   1
  -2  -4  -1 1123.55   70.34   1
  -2  -4  -1 1297.20   70.63   2
   2   4   1 1314.74   70.75   2
   2   4   1 1268.92   70.33   1
   2   4   1 1274.92   70.40   1
  -3  -4  -1 2.88947 1.13805   1
   3   4   1 1.76575 1.08801   2
   3   4   1 1.59290 1.00632   1
   3   4   1 0.94319 0.50466   1
   3   4   1 1.15066 1.07801   2
  -4  -4  -1 997.793  56.590   1
   4   4   1 1035.51   56.77   2
   4   4   1 904.706  55.945   1
   4   4   1 1035.86   56.71   2
   4   4   1 1071.68   56.04   1
  -5  -4  -1 175.777  10.819   1
   5   4   1 174.370  10.568   2
   5   4   1 185.362  10.618   2
  -6  -4  -1 288.133  16.728   1
  -7  -4  -1 28.7266  2.6203   1
  10  -5  -1 11.4751  5.7179   3
  10  -5  -1 12.8633  4.5718   2
   9  -5  -1 15.6486  5.5070   3
   9  -5  -1 23.2479  4.7383   2
   8  -5  -1 7.33179 4.38475   3
   8  -5  -1 0.38116 2.71653   2
   7  -5  -1 89.2883 10.6417   3
   7  -5  -1 80.5838  8.2724   2
   6  -5  -1 399.140  23.383   1
   6  -5  -1 437.040  24.723   2
   6  -5  -1 391.251  27.259   3
   6  -5  -1 332.586  24.416   2
  -6   5   1 416.849  24.596   1
   5  -5  -1 5.29632 2.42607   2
   5  -5  -1 5.61160 3.57820   3
   5  -5  -1 14.3617  3.1746   2
   5  -5  -1 1.46276 0.87716   1
  -5   5   1 6.56966 2.61019   1
   4  -5  -1 -0.0743  1.0788   2
   4  -5  -1 3.67201 1.86397   1
   4  -5  -1 0.71706 1.88860   2
   4  -5  -1 0.40243 2.66225   3
  -4   5   1 1.52086 1.81292   1
   3  -5  -1 446.707  28.853   2
   3  -5  -1 465.932  30.677   3
   3  -5  -1 514.141  29.340   2
   3  -5  -1 518.055  28.949   1
  -3   5   1 498.335  29.151   1
  -3   5   1 491.004  28.803   2
   2  -5  -1 3855.39  203.06   1
   2  -5  -1 3077.28  212.88   3
   2  -5  -1 3868.20  204.10   2
  -2   5   1 3820.20  203.93   2
  -2   5   1 3621.87  203.09   1
   1  -5  -1 -1.2871  1.4845   2
   1  -5  -1 -1.4330  1.3908   1
   1  -5  -1 -0.2493  1.4623   2
  -1   5   1 -0.1943  1.6520   1
  -1   5   1 -0.0352  1.4452   2
   0  -5  -1 1895.40  104.29   2
   0  -5  -1 1772.63  103.66   1
   0   5   1 1975.46  104.24   2
   0   5   1 1759.09  103.72   1
  -1  -5  -1 317.594  18.769   2
  -1  -5  -1 292.060  18.564   1
   1   5   1 298.502  18.627   1
   1   5   1 289.477  18.554   1
   1   5   1 321.868  18.659   2
   1   5   1 341.880  18.985   2
  -2  -5  -1 1269.67   71.23   2
  -2  -5  -1 1249.66   71.10   1
   2   5   1 1308.98   71.02   1
   2   5   1 1268.17   71.34   2
   2   5   1 1157.83   70.96   1
   2   5   1 1321.71   71.56   2
  -3  -5  -1 18.9568  2.6139   1
   3   5   1 16.2378  2.3688   2
   3   5   1 15.9042  2.2241   1
   3   5   1 21.6988  2.5555   1
  -4  -5  -1 2888.12  156.84   1
   4   5   1 2815.65  156.40   1
   4   5   1 2717.48  157.65   2
   4   5   1 2856.74  157.54   2
  -5  -5  -1 -1.0443  1.3952   1
   5   5   1 -4.1685  1.3434   2
   5   5   1 -2.0769  1.3594   2
  -6  -5  -1 280.792  18.110   1
   6   5   1 307.291  18.060   2
   6   5   1 324.531  18.021   2
  -7  -5  -1 1.12164 1.57497   1
   7   5   1 3.70621 1.54635   2
   7   5   1 -0.8642  1.4320   2
   8   5   1 92.1665  6.0662   2
   8   5   1 79.4722  5.9156   2
   9   5   1 -0.3803  1.1600   2
  10  -6  -1 22.6512  5.5980   2
  10  -6  -1 48.9998  9.6763   3
   9  -6  -1 2.30987 4.77791   3
   9  -6  -1 0.93239 3.22047   2
   8  -6  -1 5.45538 4.56830   3
   8  -6  -1 2.18342 3.27630   2
   7  -6  -1 17.3630  4.1637   2
   7  -6  -1 10.7934  4.3857   3
   6  -6  -1 2.53234 3.20990   2
   6  -6  -1 6.63025 3.96819   3
   5  -6  -1 7.93398 2.48967   1
   5  -6  -1 4.45135 2.34359   2
   5  -6  -1 3.88617 2.79444   2
   5  -6  -1 12.7773  4.1282   3
  -5   6   1 5.13676 2.65323   1
   4  -6  -1 82.3231  6.7301   1
   4  -6  -1 60.8823  7.5591   3
   4  -6  -1 63.5692  7.1011   2
  -4   6   1 75.0654  7.3813   1
   3  -6  -1 168.521  11.186   2
   3  -6  -1 146.989  11.792   3
   3  -6  -1 163.276  11.441   2
   3  -6  -1 136.496  10.828   1
  -3   6   1 159.490  10.733   2
  -3   6   1 164.008  11.262   1
   2  -6  -1 1586.41   94.84   2
   2  -6  -1 1718.01   95.21   2
   2  -6  -1 1773.52   94.63   1
   2  -6  -1 1487.05   98.90   3
  -2   6   1 1769.28   94.83   1
  -2   6   1 1720.27   94.77   2
   1  -6  -1 159.285  11.078   2
  -1   6   1 157.369  10.837   2
  -1   6   1 168.417  11.298   1
   0  -6  -1 82.2383  6.6328   2
   0   6   1 73.6158  6.3114   2
   0   6   1 93.4185  7.0877   1
  -1  -6  -1 39.0358  4.2552   1
  -1  -6  -1 35.4817  4.1172   2
   1   6   1 30.4372  3.9660   1
   1   6   1 38.7983  4.1052   2
   1   6   1 40.8478  4.3305   2
  -2  -6  -1 51.4212  4.4977   2
  -2  -6  -1 49.0216  4.9413   1
   2   6   1 50.4521  4.8345   2
   2   6   1 41.0404  4.4905   1
   2   6   1 52.6575  4.8632   1
   2   6   1 43.6694  4.7617   2
  -3  -6  -1 369.372  21.768   1
  -3  -6  -1 369.199  21.343   2
  -3  -6  -1 366.279  21.350   2
   3   6   1 356.271  21.609   2
   3   6   1 349.713  21.505   1
   3   6   1 357.487  21.503   1
  -4  -6  -1 155.462   9.631   1
   4   6   1 153.863   9.516   2
   4   6   1 108.149   8.781   1
   4   6   1 139.580   9.527   2
   4   6   1 154.686   9.297   1
  -5  -6  -1 21.2665  3.1156   1
   5   6   1 27.3779  2.7233   1
   5   6   1 30.6867  3.3784   2
   5   6   1 25.5024  2.5574   1
   5   6   1 21.7349  3.1805   2
  -6  -6  -1 265.546  15.932   1
   6   6   1 272.185  16.104   2
   6   6   1 239.220  15.765   2
   7   6   1 17.5845  2.9306   2
   7   6   1 14.3040  2.5705   2
   8   6   1 298.882  18.206   2
   8   6   1 298.447  18.161   2
   9   6   1 0.54575 1.81765   2
   9   6   1 -0.5522  1.6614   2
  10   6   1 -1.1121  1.7893   2
  10   6   1 2.99611 1.96237   2
  11   6   1 0.48271 1.80429   2
  11   6   1 2.81782 2.00903   2
  12   6   1 -0.5997  2.1123   2
  12   6   1 2.30749 2.04328   2
  10  -7  -1 10.4000  4.7990   2
  10  -7  -1 6.91398 5.71935   3
   9  -7  -1 6.56770 5.07644   3
   9  -7  -1 -0.0635  3.6009   2
   8  -7  -1 2.80281 3.42548   2
   8  -7  -1 6.45443 4.61039   3
   7  -7  -1 23.3187  4.7659   2
   7  -7  -1 8.19147 4.77161   3
   6  -7  -1 0.94062 3.38444   3
   6  -7  -1 1.21570 2.93910   2
   5  -7  -1 116.610  12.606   3
   5  -7  -1 145.660  11.247   2
  -5   7   1 130.537  10.683   1
   4  -7  -1 9.15478 3.82665   3
   4  -7  -1 9.89337 3.12821   1
   4  -7  -1 3.86556 3.07769   2
  -4   7   1 12.8833  3.5159   1
   3  -7  -1 427.093  29.694   3
   3  -7  -1 484.694  28.440   1
   3  -7  -1 474.493  28.697   2
   3  -7  -1 490.595  28.544   2
  -3   7   1 446.088  28.393   1
  -3   7   1 459.816  27.916   2
   2  -7  -1 197.511  13.582   2
   2  -7  -1 207.774  13.949   3
   2  -7  -1 162.867  13.168   2
  -2   7   1 207.462  13.780   1
  -2   7   1 192.403  13.019   2
   1  -7  -1 1184.47   66.40   2
  -1   7   1 1219.45   66.08   2
  -1   7   1 1049.60   65.88   1
   0  -7  -1 312.424  20.926   2
   0   7   1 355.818  21.011   2
   0   7   1 348.267  21.192   1
  -1  -7  -1 643.353  37.920   2
  -1  -7  -1 649.414  37.721   1
   1   7   1 660.385  37.791   2
   1   7   1 616.987  37.632   1
  -2  -7  -1 19.2542  3.0097   2
  -2  -7  -1 13.9835  2.9276   1
   2   7   1 18.9070  3.1602   2
   2   7   1 14.2986  2.8228   1
   2   7   1 17.3883  3.2597   2
   2   7   1 14.6199  2.8212   1
  -3  -7  -1 43.1516  4.8076   1
  -3  -7  -1 45.3079  4.5390   2
   3   7   1 47.7519  5.1844   2
   3   7   1 58.7321  5.2615   1
   3   7   1 38.4092  4.5979   2
   3   7   1 45.5296  4.7746   1
  -4  -7  -1 6.64298 2.21254   1
   4   7   1 18.3506  2.8068   1
   4   7   1 4.75095 2.12280   2
   4   7   1 9.46687 2.20835   1
   4   7   1 4.39903 1.93779   2
  -5  -7  -1 41.7490  4.4468   1
   5   7   1 29.4485  4.0115   2
   5   7   1 38.9300  3.7046   1
   5   7   1 20.8278  2.9304   1
   5   7   1 31.4037  3.9795   2
  -6  -7  -1 432.387  26.592   1
   6   7   1 437.832  25.264   1
   6   7   1 436.283  26.659   2
   6   7   1 460.780  25.336   1
   6   7   1 465.305  26.937   2
   7   7   1 170.168  11.060   2
   7   7   1 142.010  10.517   2
   8   7   1 26.6222  3.7931   2
   8   7   1 22.6214  3.8661   2
   9   7   1 5.91746 2.61444   2
   9   7   1 6.02273 2.77558   2
  10   7   1 0.27271 2.15017   2
  10   7   1 -0.2909  2.4791   2
  11   7   1 -1.4842  2.1816   2
  11   7   1 -1.0100  2.4787   2
  12   7   1 8.98789 2.86761   2
   9  -8  -1 -0.6996  4.7951   3
   9  -8  -1 1.43055 3.89422   2
   8  -8  -1 43.0250  8.2494   3
   8  -8  -1 28.8642  6.2186   2
   7  -8  -1 -2.9660  3.0725   2
   7  -8  -1 1.04453 4.04049   3
   6  -8  -1 5.63784 3.40805   2
   6  -8  -1 9.55676 4.37937   3
   5  -8  -1 16.5465  4.4146   2
   5  -8  -1 17.9780  5.4071   3
  -5   8   1 19.3060  4.6014   1
   4  -8  -1 18.3203  4.4432   2
   4  -8  -1 13.1194  4.4194   3
  -4   8   1 12.6862  3.7038   1
   3  -8  -1 9.93737 3.38911   2
   3  -8  -1 8.00002 3.81105   3
  -3   8   1 8.32554 3.23060   1
   2  -8  -1 19.2713  4.1457   3
   2  -8  -1 22.3643  4.1235   2
  -2   8   1 15.6985  3.3616   2
  -2   8   1 16.9629  3.7414   1
   1  -8  -1 235.009  15.608   2
  -1   8   1 225.855  15.196   2
  -1   8   1 227.356  15.604   1
   0  -8  -1 814.145  48.957   2
   0   8   1 831.938  48.919   1
   0   8   1 859.177  48.895   2
  -1  -8  -1 523.930  31.316   2
  -1  -8  -1 506.589  31.032   1
   1   8   1 516.230  31.127   1
   1   8   1 514.509  31.041   2
  -2  -8  -1 931.807  57.333   1
  -2  -8  -1 1036.12   57.64   2
   2   8   1 1022.25   57.95   2
   2   8   1 988.994  57.525   2
   2   8   1 999.041  57.405   1
  -3  -8  -1 100.610   7.676   2
  -3  -8  -1 98.4801  7.9010   1
   3   8   1 90.7817  7.6996   1
   3   8   1 101.592   8.331   2
   3   8   1 99.3472  7.9269   2
   3   8   1 100.135   7.771   1
  -4  -8  -1 134.964   9.738   1
   4   8   1 126.413   9.185   1
   4   8   1 120.008   9.292   2
   4   8   1 130.462   9.341   1
  -5  -8  -1 4.36889 2.24580   1
   5   8   1 3.75901 1.95406   1
   5   8   1 1.38237 1.24467   1
   5   8   1 5.59332 2.43540   2
   5   8   1 2.98221 2.05471   2
  -6  -8  -1 60.9263  6.5510   1
   6   8   1 83.6786  5.7699   1
   6   8   1 70.7574  7.1369   2
   6   8   1 65.5863  5.4186   1
   6   8   1 65.1385  6.4537   2
   7   8   1 31.5564  4.7290   2
   7   8   1 31.1119  4.3846   2
   8   8   1 67.5843  6.8954   2
   8   8   1 66.7432  6.5582   2
   9   8   1 -0.4420  2.4064   2
   9   8   1 -2.1672  2.3267   2
  10   8   1 6.03713 3.05155   2
  11   8   1 51.2646  5.7973   2
  12   8   1 -0.5438  2.5783   2
   9  -9  -1 8.89719 5.76398   3
   8  -9  -1 1.16687 4.15905   3
   8  -9  -1 0.95329 4.12401   2
   7  -9  -1 -1.8416  3.3585   2
   7  -9  -1 6.69094 5.44517   3
   6  -9  -1 1.57603 3.59671   2
   6  -9  -1 -3.2658  3.3643   3
   5  -9  -1 3.40167 3.77242   3
   5  -9  -1 -2.1314  2.9170   2
   4  -9  -1 6.89825 4.19910   3
   4  -9  -1 10.4674  3.9320   2
  -4   9   1 9.95564 3.70372   1
   3  -9  -1 427.758  27.623   2
   3  -9  -1 422.436  28.605   3
  -3   9   1 440.105  27.581   1
   2  -9  -1 11.1117  3.9021   2
   2  -9  -1 20.4813  4.3176   3
  -2   9   1 14.9816  4.0112   1
   1  -9  -1 2.22284 2.68265   2
  -1   9   1 0.33630 1.92613   2
  -1   9   1 0.19267 2.43416   1
   0  -9  -1 224.314  14.981   2
   0   9   1 197.556  14.538   1
   0   9   1 205.199  14.434   2
  -1  -9  -1 210.783  15.513   1
  -1  -9  -1 240.557  15.883   2
   1   9   1 217.188  15.391   2
   1   9   1 256.238  16.040   1
  -2  -9  -1 13.2309  3.4416   1
  -2  -9  -1 15.5015  3.3349   2
   2   9   1 9.22198 2.90086   1
   2   9   1 21.6481  3.7809   2
  -3  -9  -1 89.2191  7.8226   2
  -3  -9  -1 85.4155  8.0604   1
   3   9   1 102.599   8.715   2
   3   9   1 104.894   8.272   2
   3   9   1 92.6658  7.9429   1
  -4  -9  -1 15.6728  3.5521   1
   4   9   1 18.9415  3.4972   1
   4   9   1 19.7120  3.5461   1
   4   9   1 13.6156  3.5160   2
   4   9   1 17.3267  3.6325   2
  -5  -9  -1 112.970   8.856   1
   5   9   1 116.574   8.268   1
   5   9   1 95.0592  8.3992   2
   5   9   1 96.9517  8.0484   1
   6   9   1 5.50078 2.31446   1
   6   9   1 7.68623 2.72924   2
   7   9   1 7.02854 3.09865   2
   7   9   1 8.06175 2.01878   1
   7   9   1 5.68464 1.84335   1
   8   9   1 3.75429 2.75144   2
   9   9   1 2.31971 2.59235   2
  10   9   1 55.0716  6.1710   2
  11   9   1 0.71854 2.85204   2
   8 -10  -1 -3.8461  3.7669   2
   8 -10  -1 -3.7586  4.9069   3
   7 -10  -1 27.4377  6.4864   2
   7 -10  -1 12.5800  6.3512   3
   6 -10  -1 3.51247 4.06649   2
   6 -10  -1 4.84389 5.04947   3
   5 -10  -1 21.8306  6.2290   3
   5 -10  -1 17.2807  5.2386   2
   4 -10  -1 136.734  12.765   3
   4 -10  -1 146.686  12.437   2
  -4  10   1 132.005  11.919   1
   3 -10  -1 -2.9249  2.7132   2
   3 -10  -1 7.57440 3.89872   3
  -3  10   1 2.32264 3.08230   1
   2 -10  -1 13.8029  4.2094   2
   2 -10  -1 11.8378  4.0694   3
  -2  10   1 17.5493  4.5877   1
   1 -10  -1 128.802  10.815   2
  -1  10   1 106.915   9.779   2
  -1  10   1 121.624  10.490   1
   0 -10  -1 137.485  11.336   2
   0  10   1 131.222  11.190   1
   0  10   1 136.335  10.769   2
  -1 -10  -1 23.8871  4.3705   2
   1  10   1 15.6061  3.7215   2
   1  10   1 23.7426  4.3888   1
  -2 -10  -1 15.7309  4.0212   1
  -2 -10  -1 5.11784 2.94370   2
   2  10   1 6.85179 3.07384   2
   2  10   1 0.03218 2.56914   1
  -3 -10  -1 167.450  12.759   1
   3  10   1 181.729  12.692   2
   3  10   1 163.128  12.471   1
  -4 -10  -1 278.451  18.255   1
   4  10   1 254.137  17.728   1
   4  10   1 282.849  18.258   2
  -5 -10  -1 30.8892  4.9047   1
   5  10   1 21.2724  4.3306   2
   5  10   1 18.5842  3.8392   1
   6  10   1 161.748  12.364   2
   6  10   1 169.538  11.643   1
   7  10   1 3.41105 2.12782   1
   7  10   1 1.23056 2.86896   2
   8  10   1 15.6712  3.8256   2
   9  10   1 5.23075 3.21204   2
  10  10   1 5.04875 3.13974   2
  11  10   1 0.03554 2.92746   2
   7 -11  -1 -6.4663  4.6858   3
   7 -11  -1 -0.5369  4.0640   2
   6 -11  -1 6.98062 5.84470   3
   6 -11  -1 7.11358 4.91421   2
   5 -11  -1 12.9650  5.7881   3
   5 -11  -1 18.6451  5.6771   2
   4 -11  -1 8.20115 4.44355   2
   4 -11  -1 0.73122 3.89516   3
  -4  11   1 0.51976 3.41458   1
   3 -11  -1 9.70633 4.51944   3
   3 -11  -1 5.12788 4.03462   2
  -3  11   1 7.42033 4.49413   1
   2 -11  -1 1.15716 2.93324   2
   2 -11  -1 -1.3183  3.5619   3
  -2  11   1 5.66315 3.87632   1
   1 -11  -1 177.856  14.249   2
  -1  11   1 185.193  14.366   1
   0 -11  -1 -5.4721  3.0671   2
   0  11   1 -7.9264  2.3841   1
   0  11   1 0.46524 2.95461   2
   1  11   1 -0.9270  2.4240   2
   1  11   1 1.61926 3.05083   1
   2  11   1 120.106   9.810   2
   2  11   1 102.461   9.771   1
  -3 -11  -1 39.8667  6.0512   1
   3  11   1 36.8505  5.7083   2
   3  11   1 46.7926  6.2484   1
  -4 -11  -1 61.9894  7.5585   1
   4  11   1 81.0880  8.0861   2
   4  11   1 60.0604  7.1317   1
  -5 -11  -1 97.6634 10.0007   1
   5  11   1 104.940   9.401   2
   5  11   1 112.019   9.042   1
   6  11   1 -1.5845  2.8696   2
   6  11   1 2.46761 2.77722   1
   7  11   1 4.34472 2.52449   1
   7  11   1 4.90141 3.27007   2
   8  11   1 15.3701  4.0946   2
   9  11   1 8.36478 3.78000   2
  10  11   1 -0.7812  3.0147   2
  11  11   1 14.8903  4.2823   2
   6 -12  -1 -1.1814  4.6241   2
   6 -12  -1 -6.8606  4.9633   3
   5 -12  -1 10.2485  5.1877   2
   5 -12  -1 15.8094  6.9044   3
   4 -12  -1 14.7140  5.8182   3
   4 -12  -1 17.6853  5.5764   2
   3 -12  -1 2.07262 3.72519   2
   3 -12  -1 0.18888 4.53720   3
  -3  12   1 0.71854 3.76588   1
   2 -12  -1 7.68781 4.45033   2
   2 -12  -1 12.9750  4.7034   3
  -2  12   1 9.63737 4.48519   1
  -1  12   1 1.92634 3.19613   1
   0  12   1 35.8372  6.3976   1
   1  12   1 22.7935  4.8006   2
   1  12   1 13.5090  4.5073   1
   2  12   1 1.89710 3.23387   1
   2  12   1 -0.6834  3.2696   2
   3  12   1 43.9048  6.5415   1
   3  12   1 44.3640  6.7179   2
  -4 -12  -1 34.9970  6.2713   1
   4  12   1 38.9794  6.0467   2
   4  12   1 34.9694  5.6947   1
  -5 -12  -1 3.02746 3.40050   1
   5  12   1 3.00236 3.29481   2
   5  12   1 6.38563 3.15435   1
   6  12   1 8.93224 3.83438   2
   6  12   1 9.52325 3.27525   1
   7  12   1 24.3347  5.2595   2
   7  12   1 24.5646  4.2313   1
   8  12   1 -2.1092  1.7375   1
   8  12   1 -0.0187  3.2005   2
   9  12   1 23.8501  5.0565   2
  10  12   1 0.84715 3.37897   2
   5 -13  -1 4.33869 5.38098   2
   5 -13  -1 2.06514 5.87288   3
   4 -13  -1 0.58669 5.31706   3
   3 -13  -1 11.2229  5.4464   3
  -3  13   1 11.3481  5.2521   1
   2 -13  -1 -4.8410  3.6980   3
  -2  13   1 2.31131 3.85891   1
  -1  13   1 0.24144 3.84677   1
   0  13   1 -0.2301  3.6889   1
   1  13   1 -0.3085  3.2451   1
   2  13   1 -0.6265  3.4359   1
   2  13   1 3.16919 3.43151   2
   3  13   1 8.02882 3.95590   1
   3  13   1 5.66000 3.96660   2
   4  13   1 6.12673 3.91525   2
   4  13   1 5.93476 3.42869   1
   5  13   1 55.7373  7.6075   2
   5  13   1 55.7133  7.0317   1
   6  13   1 18.1183  4.9032   2
   6  13   1 22.6907  4.5834   1
   7  13   1 24.7782  5.5488   2
   7  13   1 36.2514  5.1827   1
   8  13   1 9.57353 4.24754   2
   8  13   1 3.85572 2.56655   1
   9  13   1 -1.4117  3.4141   2
  10  13   1 4.15045 3.89756   2
   4 -14  -1 0.70543 5.60811   3
   3 -14  -1 5.74227 5.56428   3
  -3  14   1 7.16710 5.02754   1
   2 -14  -1 -0.6412  4.2143   3
  -2  14   1 6.50535 4.88319   1
  -1  14   1 9.55591 4.60190   1
   0  14   1 0.05867 3.80584   1
   1  14   1 12.6233  4.9560   1
   2  14   1 1.82561 3.68714   1
   3  14   1 0.70902 3.39974   1
   3  14   1 4.23394 4.03234   2
   4  14   1 -3.7604  3.4942   2
   4  14   1 -0.3452  3.0733   1
   5  14   1 6.62261 4.38897   2
   5  14   1 9.74288 4.09647   1
   6  14   1 4.81394 3.69976   1
   6  14   1 3.51021 3.75161   2
   7  14   1 1.83569 3.87593   2
   7  14   1 1.57851 2.77471   1
   8  14   1 2.79607 3.06783   1
   8  14   1 -2.5219  3.2655   2
   9  14   1 2.91730 3.94874   2
   3 -15  -1 19.0513  6.7230   3
   2 -15  -1 1.36180 5.07287   3
  -2  15   1 8.01945 5.67416   1
   1 -15  -1 -5.2500  4.4082   3
  -1  15   1 -4.4185  3.9733   1
   0  15   1 1.39515 4.22704   1
   1  15   1 26.8146  6.5759   1
   2  15   1 13.2899  4.9878   1
   3  15   1 -3.7791  3.4871   1
   4  15   1 6.15966 4.30169   1
   4  15   1 19.7946  5.9733   2
   5  15   1 2.59879 4.28050   2
   5  15   1 -1.9487  3.0770   1
   6  15   1 9.26277 4.55737   2
   6  15   1 0.01887 3.42892   1
   7  15   1 5.39271 3.64834   1
   7  15   1 5.85887 4.69325   2
   8  15   1 -4.5098  3.3600   2
   8  15   1 -1.2801  2.7584   1
   1 -16  -1 0.11607 5.40538   3
  -1  16   1 2.59551 4.50132   1
   0  16   1 -6.7657  3.7532   1
   1  16   1 9.18045 5.10006   1
   2  16   1 -2.7042  4.0217   1
   3  16   1 -2.8290  3.7246   1
   4  16   1 -1.7062  3.9500   1
   5  16   1 15.5550  5.0636   1
   6  16   1 2.90078 4.51273   2
   6  16   1 6.95160 4.21028   1
   3  17   1 -0.8829  4.7934   1
   6  16  -2 1.56236 4.67000   2
   6  16  -2 8.31049 4.32118   1
   5  16  -2 -2.6558  3.7027   1
   4  16  -2 -3.9732  3.5122   1
   3  16  -2 -0.4207  4.0979   1
   2  16  -2 14.4382  5.6801   1
   1  16  -2 6.69272 4.80695   1
   0  16  -2 11.8397  5.8399   1
  -1  16  -2 15.2633  6.4574   1
   8  15  -2 2.31023 4.34302   2
   8  15  -2 3.15178 3.52896   1
   7  15  -2 10.8619  4.1177   1
   7  15  -2 8.30870 5.33847   2
   6  15  -2 -3.2487  3.4046   2
   6  15  -2 -4.0058  3.2609   1
   5  15  -2 -8.3124  3.1699   2
   5  15  -2 2.97096 3.55087   1
   4  15  -2 3.98744 4.68770   2
   4  15  -2 9.94817 4.62975   1
   3  15  -2 -6.9892  3.1557   1
  -3 -15   2 0.06472 4.74731   1
   2  15  -2 13.3530  4.9925   1
   1  15  -2 17.5366  5.9974   1
   0  15  -2 4.52727 4.72364   1
  -1  15  -2 4.77851 4.45427   1
  -2  15  -2 -1.7959  4.7646   1
   2 -15   2 -4.3289  4.9193   3
   3 -15   2 -3.8333  4.6548   3
   9  14  -2 4.25954 4.56384   2
   8  14  -2 11.2693  3.3933   1
   8  14  -2 -2.3750  3.7829   2
   7  14  -2 0.42656 3.80799   2
   7  14  -2 13.7793  3.8053   1
   6  14  -2 32.3155  6.5225   2
   6  14  -2 24.1184  4.9971   1
   5  14  -2 0.98803 3.55854   1
   5  14  -2 2.42535 3.97201   2
   4  14  -2 25.9051  5.8078   2
   4  14  -2 29.7656  5.7782   1
  -4 -14   2 14.1883  5.1686   1
   3  14  -2 -3.3207  2.7206   1
   3  14  -2 -1.2994  3.6102   2
  -3 -14   2 0.08858 4.20944   1
   2  14  -2 4.97154 3.86036   1
  -2 -14   2 0.38656 4.03534   1
   1  14  -2 7.52001 4.60568   1
   0  14  -2 17.5898  5.2438   1
  -1  14  -2 -3.3049  3.7952   1
  -2  14  -2 1.47807 4.41814   1
   2 -14   2 -5.9718  3.8256   3
  -3  14  -2 -0.3684  4.2829   1
   3 -14   2 -0.7914  4.9186   3
   4 -14   2 3.51587 5.48177   3
   9  13  -2 3.36846 3.87633   2
   8  13  -2 2.57780 3.71179   2
   8  13  -2 4.90540 2.69145   1
   7  13  -2 6.21234 3.06164   1
   7  13  -2 8.00994 4.01239   2
   6  13  -2 16.5090  4.3022   1
   6  13  -2 19.5705  5.0310   2
   5  13  -2 12.6862  4.6244   2
   5  13  -2 21.1447  4.7339   1
   4  13  -2 7.40891 3.55717   1
   4  13  -2 4.79220 3.66351   2
  -4 -13   2 -0.5233  3.3618   1
   3  13  -2 -1.9426  3.2856   2
   3  13  -2 -1.6994  3.3394   1
  -3 -13   2 -4.0795  2.9693   1
   2  13  -2 8.50535 4.16218   1
   2  13  -2 4.20521 3.83787   2
  -2 -13   2 6.97155 4.26287   1
   1  13  -2 -4.5448  3.0349   1
  -1 -13   2 -3.5219  3.4460   1
   0  13  -2 35.6520  6.9554   1
  -1  13  -2 11.7742  5.1525   1
  -2  13  -2 12.0462  4.9884   1
  -3  13  -2 -1.0823  3.7675   1
   3 -13   2 2.19277 4.68517   3
   4 -13   2 0.64755 4.56394   3
   4 -13   2 1.97052 4.33647   2
   5 -13   2 -3.0745  4.4634   2
   5 -13   2 6.38367 5.76793   3
  10  12  -2 8.46733 4.08480   2
   9  12  -2 -2.4041  2.9726   2
   8  12  -2 2.71563 3.38909   2
   8  12  -2 0.23158 2.12784   1
   7  12  -2 7.71708 3.82423   2
   7  12  -2 10.0847  3.3660   1
   6  12  -2 -0.8209  3.0159   2
   6  12  -2 -0.8223  2.3327   1
   5  12  -2 4.90606 2.99502   1
   5  12  -2 4.80192 3.42917   2
   4  12  -2 79.9387  9.1365   2
   4  12  -2 80.1153  8.8758   1
  -4 -12   2 105.498  10.264   1
   3  12  -2 29.9716  5.5987   1
   3  12  -2 18.1259  4.6658   2
  -3 -12   2 27.2982  5.7968   1
   2  12  -2 235.109  16.670   2
   2  12  -2 222.605  16.693   1
  -2 -12   2 212.077  16.615   1
   1  12  -2 13.1873  4.3404   2
   1  12  -2 5.76047 3.80634   1
  -1 -12   2 7.61049 4.29204   1
   0  12  -2 16.2084  4.8314   1
   0 -12   2 17.1587  4.7908   1
  -1  12  -2 152.904  13.259   1
  -2  12  -2 -4.8794  2.8927   1
   2 -12   2 -2.4989  3.5283   2
  -3  12  -2 10.5905  5.0046   1
   3 -12   2 17.0926  5.0289   2
   3 -12   2 6.90722 4.59463   3
   4 -12   2 0.17912 3.78577   2
   4 -12   2 3.04767 4.73849   3
   5 -12   2 15.2357  6.4779   3
   5 -12   2 28.6902  6.6876   2
   6 -12   2 15.1057  6.7034   3
   6 -12   2 21.9000  6.5581   2
  11  11  -2 6.26732 3.80915   2
  10  11  -2 0.23638 3.26378   2
   9  11  -2 12.0618  4.1789   2
   8  11  -2 -2.1173  2.6678   2
   8  11  -2 -0.7940  1.5442   1
   7  11  -2 39.6793  4.8651   1
   7  11  -2 45.2534  6.1727   2
   6  11  -2 -3.1487  2.2400   1
   6  11  -2 -0.8234  2.5895   2
   5  11  -2 93.5707  8.7306   2
   5  11  -2 101.401   8.514   1
  -5 -11   2 87.9619  9.3549   1
   4  11  -2 19.7646  4.3458   1
   4  11  -2 21.5328  4.3640   2
  -4 -11   2 17.5409  4.4138   1
   3  11  -2 5.69079 3.10347   1
   3  11  -2 9.64793 3.67451   2
  -3 -11   2 10.9571  4.1931   1
   2  11  -2 3.06188 3.08792   2
   2  11  -2 9.47575 3.74101   1
  -2 -11   2 6.62278 3.70406   1
   1  11  -2 -1.8929  3.3874   1
   1  11  -2 -1.4564  3.1009   2
  -1 -11   2 -4.7562  3.2231   1
   0  11  -2 0.40869 3.76076   1
   0  11  -2 2.94217 3.42320   2
   0 -11   2 12.9191  4.3670   1
   0 -11   2 0.33875 3.71411   2
  -1  11  -2 10.4152  4.1186   1
   1 -11   2 3.40803 3.79868   2
  -2  11  -2 -3.7564  3.1640   1
   2 -11   2 2.67317 3.58333   2
  -3  11  -2 14.6085  4.9534   1
   3 -11   2 13.8090  5.0177   3
   3 -11   2 20.7179  5.5504   2
  -4  11  -2 50.7915  7.9276   1
   4 -11   2 50.8903  7.9787   2
   4 -11   2 53.7173  8.5498   3
   5 -11   2 30.5128  7.0706   3
   5 -11   2 1.35981 3.70398   2
   6 -11   2 65.3442  9.5930   2
   6 -11   2 81.5548 11.4858   3
   7 -11   2 5.96873 5.06640   2
   7 -11   2 1.30493 4.47830   3
  11  10  -2 12.2329  4.2371   2
  10  10  -2 3.06802 3.14608   2
   9  10  -2 5.48914 3.20363   2
   8  10  -2 0.64610 2.69759   2
   7  10  -2 41.5143  5.6762   2
   7  10  -2 38.3185  4.3547   1
   6  10  -2 27.5075  4.0947   1
   6  10  -2 24.2636  4.6201   2
   5  10  -2 136.316  10.861   1
   5  10  -2 146.256  11.263   2
  -5 -10   2 157.037  11.640   1
   4  10  -2 19.2897  3.8960   1
   4  10  -2 19.6164  4.1197   2
  -4 -10   2 14.1672  3.5865   1
   3  10  -2 2.16641 2.61492   1
   3  10  -2 3.12686 2.61383   2
  -3 -10   2 1.41802 2.33477   1
   2  10  -2 10.7520  3.8252   1
   2  10  -2 5.19018 3.19282   2
  -2 -10   2 11.8935  3.5860   2
  -2 -10   2 6.97214 3.41796   1
   1  10  -2 1.00745 2.53341   1
   1  10  -2 3.00511 2.67939   2
  -1 -10   2 4.31095 2.83440   2
  -1 -10   2 11.0708  3.3826   1
   0  10  -2 45.7477  6.2033   2
   0  10  -2 47.2898  6.6839   1
   0 -10   2 57.1096  6.8253   1
   0 -10   2 58.5871  6.8659   2
  -1  10  -2 37.4331  5.6670   2
  -1  10  -2 41.5661  6.2316   1
   1 -10   2 44.2165  6.6249   2
   1 -10   2 39.0337  6.0802   1
  -2  10  -2 14.5127  4.4936   1
   2 -10   2 4.73360 3.60141   2
  -3  10  -2 1.07863 3.35942   1
   3 -10   2 9.68322 4.50034   3
   3 -10   2 3.80806 3.85043   2
  -4  10  -2 64.2438  8.3116   1
   4 -10   2 55.2617  7.8906   2
   4 -10   2 64.5908  8.8998   3
   5 -10   2 -2.4527  3.9144   3
   5 -10   2 4.30095 3.81280   2
   6 -10   2 -3.8812  3.5915   2
   6 -10   2 0.11359 4.63473   3
   7 -10   2 19.5563  6.6837   3
   7 -10   2 32.2828  6.8997   2
   8 -10   2 -5.4292  4.8644   3
   8 -10   2 3.08517 4.87287   2
  11   9  -2 -1.9256  2.7284   2
  10   9  -2 45.1811  5.7372   2
   9   9  -2 0.24155 2.43331   2
   8   9  -2 9.94201 3.20502   2
   7   9  -2 12.9808  3.5047   2
   7   9  -2 19.2747  2.6079   1
   6   9  -2 76.9482  7.8733   2
   6   9  -2 91.3161  6.9922   1
   5   9  -2 55.9340  6.1397   2
   5   9  -2 44.7581  5.4908   1
  -5  -9   2 63.5807  6.7500   1
   4   9  -2 9.78652 2.87332   1
   4   9  -2 6.34048 2.69092   2
   4   9  -2 10.4497  3.4481   2
   4   9  -2 7.52159 2.77186   1
  -4  -9   2 2.47270 2.65833   1
   3   9  -2 10.2927  3.1582   2
   3   9  -2 11.2951  2.9014   2
   3   9  -2 5.87755 2.58579   1
  -3  -9   2 5.29872 2.28717   2
  -3  -9   2 8.01050 2.85805   1
   2   9  -2 151.992  11.744   1
   2   9  -2 158.008  11.574   2
  -2  -9   2 178.060  12.089   1
  -2  -9   2 159.377  11.706   2
   1   9  -2 69.1924  6.9418   2
   1   9  -2 65.0058  7.0922   1
  -1  -9   2 61.5302  6.9733   1
  -1  -9   2 66.8248  7.0837   2
   0   9  -2 -0.1547  2.1361   1
   0   9  -2 1.73267 2.03852   2
   0  -9   2 2.55379 2.49899   1
   0  -9   2 1.81212 2.57167   2
  -1   9  -2 383.598  23.223   2
  -1   9  -2 373.178  23.575   1
   1  -9   2 371.081  23.282   1
   1  -9   2 326.043  23.416   2
  -2   9  -2 24.5338  4.7699   1
   2  -9   2 22.5598  4.7896   2
  -3   9  -2 122.969  10.520   1
   3  -9   2 100.695  10.364   2
   3  -9   2 113.939  10.439   3
  -4   9  -2 40.9029  6.2635   1
   4  -9   2 26.0423  5.6485   3
   4  -9   2 26.5632  5.3950   2
   5  -9   2 -1.6247  3.6356   3
   5  -9   2 1.45955 3.30356   2
   6  -9   2 5.96673 4.17901   2
   6  -9   2 5.90068 4.86065   3
   7  -9   2 -2.5115  3.8982   3
   7  -9   2 1.57394 3.48345   2
   8  -9   2 57.4927  8.6329   2
   8  -9   2 42.4718  9.1376   3
   9  -9   2 7.96480 4.98294   2
   9  -9   2 1.16789 5.98085   3
  12   8  -2 0.79969 2.47610   2
  11   8  -2 24.8513  4.2671   2
  10   8  -2 0.71267 2.43442   2
   9   8  -2 40.7773  5.1515   2
   8   8  -2 15.0696  3.2954   2
   7   8  -2 22.3135  3.7475   2
   7   8  -2 28.4784  4.4828   2
   6   8  -2 58.3764  5.0737   1
   6   8  -2 59.9608  6.1026   2
   6   8  -2 54.6594  6.2428   2
   6   8  -2 56.2555  5.0258   1
  -6  -8   2 53.0406  5.9107   1
   5   8  -2 -0.4327  1.9279   2
   5   8  -2 3.22556 1.91714   1
   5   8  -2 0.77195 2.10050   2
   5   8  -2 1.61403 1.47817   1
  -5  -8   2 6.48728 2.39988   1
   4   8  -2 10.1309  2.8247   2
   4   8  -2 8.73727 2.44031   1
   4   8  -2 6.57403 2.25237   1
   4   8  -2 8.67867 2.62355   2
  -4  -8   2 10.7813  3.0265   1
   3   8  -2 239.459  14.953   1
   3   8  -2 224.608  15.009   1
   3   8  -2 223.179  14.928   2
   3   8  -2 226.685  15.441   2
  -3  -8   2 225.113  15.136   1
  -3  -8   2 222.516  14.804   2
   2   8  -2 18.5136  3.6184   1
   2   8  -2 18.4472  3.4530   2
  -2  -8   2 23.1685  3.6282   2
  -2  -8   2 22.7113  3.7596   1
   1   8  -2 207.728  14.221   2
   1   8  -2 186.515  14.137   1
  -1  -8   2 223.563  14.617   2
  -1  -8   2 232.837  14.624   1
   0   8  -2 7.44814 2.53313   2
   0   8  -2 14.9256  3.3071   1
   0  -8   2 5.78353 2.71967   1
   0  -8   2 8.15143 2.77683   2
  -1   8  -2 0.95381 1.92875   1
  -1   8  -2 0.93316 1.80701   2
   1  -8   2 -0.7694  2.0193   2
   1  -8   2 -1.5710  1.9204   1
  -2   8  -2 20.1634  3.9198   1
  -2   8  -2 15.9339  3.3413   2
   2  -8   2 21.8038  4.1251   2
   2  -8   2 18.8092  3.7667   1
  -3   8  -2 134.663  10.836   1
   3  -8   2 137.683  11.212   3
   3  -8   2 131.808  10.770   2
  -4   8  -2 -1.8247  2.6054   1
   4  -8   2 1.19533 3.41825   3
   4  -8   2 -0.2118  3.0486   2
  -5   8  -2 -2.2314  2.6784   1
   5  -8   2 -0.5148  3.4762   3
   5  -8   2 -0.3665  2.8443   2
   6  -8   2 18.5432  4.8680   2
   6  -8   2 25.3242  6.1975   3
   7  -8   2 2.12923 3.45742   2
   7  -8   2 7.49657 5.22096   3
   8  -8   2 -2.2313  4.2011   3
   8  -8   2 -3.8747  3.1112   2
   9  -8   2 7.74909 4.61766   2
   9  -8   2 16.4024  6.0358   3
  12   7  -2 -2.1256  2.3780   2
  11   7  -2 0.09821 2.29902   2
  10   7  -2 34.5075  4.5729   2
   9   7  -2 22.8100  3.6248   2
   9   7  -2 11.3579  3.3939   2
   8   7  -2 60.5286  6.1596   2
   8   7  -2 60.0835  5.8608   2
   7   7  -2 4.93895 2.30295   2
   7   7  -2 -0.9940  1.7942   2
   6   7  -2 155.642  10.635   1
   6   7  -2 187.922  12.263   2
   6   7  -2 180.329  11.876   2
   6   7  -2 191.506  10.807   1
  -6  -7   2 168.685  11.801   1
   5   7  -2 0.39813 0.82820   1
   5   7  -2 3.77292 2.01175   2
   5   7  -2 1.66045 1.73728   1
  -5  -7   2 4.03872 2.05989   1
   4   7  -2 16.7171  2.8787   1
   4   7  -2 18.4190  2.8484   1
   4   7  -2 19.4209  3.0731   2
  -4  -7   2 15.0686  2.9191   1
   3   7  -2 393.766  24.150   2
   3   7  -2 400.278  23.811   1
   3   7  -2 409.308  23.700   1
   3   7  -2 412.666  23.986   2
  -3  -7   2 359.466  23.519   2
  -3  -7   2 386.864  23.825   1
   2   7  -2 14.0519  2.7929   1
   2   7  -2 19.1306  3.5156   2
   2   7  -2 14.2708  3.0445   1
   2   7  -2 14.8481  2.9280   2
  -2  -7   2 15.7536  2.8898   2
  -2  -7   2 12.5911  3.1364   1
   1   7  -2 172.689  12.380   1
   1   7  -2 182.245  12.246   2
  -1  -7   2 184.137  12.615   2
  -1  -7   2 195.489  12.608   1
   0   7  -2 8.66602 2.45116   1
   0   7  -2 6.94064 2.23438   2
   0  -7   2 8.28689 2.62579   1
   0  -7   2 8.79243 2.58392   2
  -1   7  -2 -1.1187  1.3621   2
  -1   7  -2 -0.1777  1.7046   1
   1  -7   2 1.18681 1.75476   1
   1  -7   2 0.13631 1.69049   2
  -2   7  -2 653.572  39.867   2
  -2   7  -2 695.257  40.261   1
   2  -7   2 642.317  39.896   1
   2  -7   2 726.794  40.352   2
   2  -7   2 688.863  40.350   2
  -3   7  -2 316.792  19.908   1
  -3   7  -2 311.935  19.193   2
   3  -7   2 299.374  19.728   2
   3  -7   2 316.768  19.750   2
   3  -7   2 288.241  19.723   1
   3  -7   2 305.369  20.614   3
  -4   7  -2 62.1154  6.9373   1
   4  -7   2 54.1702  6.5172   2
   4  -7   2 61.9355  6.5468   1
   4  -7   2 55.8438  7.2040   3
   4  -7   2 52.7269  6.2787   2
  -5   7  -2 199.446  14.578   1
   5  -7   2 218.561  14.937   2
   5  -7   2 194.881  15.780   3
   6  -7   2 19.7173  4.2934   2
   6  -7   2 15.2216  5.2142   3
   7  -7   2 28.3109  6.3124   3
   7  -7   2 19.7756  4.8103   2
   8  -7   2 4.75925 4.36585   3
   8  -7   2 7.40166 3.67896   2
   9  -7   2 4.47268 5.03114   3
   9  -7   2 1.88313 3.72245   2
  10  -7   2 -0.3971  5.1153   3
  10  -7   2 3.17875 4.13914   2
  12   6  -2 3.94182 2.40919   2
  11   6  -2 11.1737  2.8004   2
  11   6  -2 7.92103 2.83875   2
  10   6  -2 8.79685 2.46578   2
  10   6  -2 4.87945 2.57898   2
   9   6  -2 59.1731  5.4220   2
   9   6  -2 57.8330  5.5670   2
   8   6  -2 4.26521 2.36430   2
   8   6  -2 2.66622 2.11110   2
   7   6  -2 325.682  19.772   2
   7   6  -2 325.653  19.969   2
   6   6  -2 64.3275  5.6975   2
   6   6  -2 66.3430  5.4312   2
  -6  -6   2 59.9531  5.3461   1
   5   6  -2 70.2442  5.2895   1
   5   6  -2 73.7006  5.8002   2
   5   6  -2 72.3733  6.0527   2
   5   6  -2 67.3227  5.2572   1
  -5  -6   2 78.1053  5.9794   1
   4   6  -2 -0.4358  1.2915   1
   4   6  -2 0.03415 1.08616   1
   4   6  -2 1.18755 1.52018   2
   4   6  -2 -1.6066  1.1067   2
  -4  -6   2 2.93870 1.63159   1
   3   6  -2 50.0654  4.7956   1
   3   6  -2 45.2824  4.6054   2
   3   6  -2 51.6312  4.4599   1
  -3  -6   2 48.7699  4.8296   1
  -3  -6   2 41.0736  4.2720   2
   2   6  -2 830.086  47.985   2
   2   6  -2 820.294  47.482   1
   2   6  -2 852.242  47.843   2
   2   6  -2 828.017  47.599   1
  -2  -6   2 830.685  47.676   2
  -2  -6   2 816.722  47.604   1
   1   6  -2 71.3370  6.0597   2
   1   6  -2 64.3028  5.4488   2
   1   6  -2 62.9814  5.6504   1
  -1  -6   2 59.9089  5.5233   1
  -1  -6   2 70.4783  5.7640   2
   0   6  -2 553.556  31.271   2
   0   6  -2 519.868  31.235   1
   0  -6   2 530.792  31.380   2
   0  -6   2 513.397  31.158   1
  -1   6  -2 109.278   8.072   2
  -1   6  -2 112.010   8.333   1
   1  -6   2 113.021   8.374   1
   1  -6   2 111.918   8.334   2
  -2   6  -2 -2.2188  1.4212   1
  -2   6  -2 -0.5086  1.3548   2
   2  -6   2 -1.6811  1.5603   1
   2  -6   2 -2.2007  1.5596   2
   2  -6   2 -1.4952  1.7011   2
   2  -6   2 -0.6740  1.6027   1
  -3   6  -2 2.74388 2.08500   1
  -3   6  -2 1.94979 1.58323   2
   3  -6   2 -2.2618  1.6071   2
   3  -6   2 2.90702 2.66465   3
   3  -6   2 0.79393 1.81049   2
   3  -6   2 1.16567 1.87182   1
  -4   6  -2 -1.1936  2.3822   1
   4  -6   2 -0.2833  1.7216   1
   4  -6   2 0.09987 1.07730   2
   4  -6   2 3.55289 2.91069   3
   4  -6   2 -0.9595  1.9813   2
  -5   6  -2 2.26036 2.52174   1
   5  -6   2 4.30543 2.08949   1
   5  -6   2 -1.9699  2.1021   2
   5  -6   2 0.89700 2.60135   2
   5  -6   2 -0.0702  2.8067   3
   6  -6   2 42.2042  5.8740   2
   6  -6   2 43.4113  7.2957   3
   7  -6   2 -1.5546  3.3387   3
   7  -6   2 -1.3884  2.5424   2
   8  -6   2 4.66516 3.31850   2
   8  -6   2 4.31270 4.58248   3
   9  -6   2 10.3669  3.9696   2
   9  -6   2 12.0975  5.3601   3
  10  -6   2 2.40815 3.58981   2
  10  -6   2 0.91596 4.30707   3
  12   5  -2 -0.2933  1.9200   2
  11   5  -2 8.48189 2.55869   2
  11   5  -2 11.8302  2.7293   2
  10   5  -2 2.33645 2.05283   2
  10   5  -2 1.87739 1.87229   2
   9   5  -2 6.00168 2.05332   2
   9   5  -2 5.80301 2.04302   2
   8   5  -2 291.371  17.341   2
   8   5  -2 282.031  17.348   2
   7   5  -2 271.525  16.814   2
   7   5  -2 283.301  16.777   2
   6   5  -2 64.0453  4.8200   2
   6   5  -2 59.5665  4.9638   2
  -6  -5   2 51.6701  4.7220   1
   5   5  -2 15.5094  2.6161   2
   5   5  -2 18.5848  2.5688   2
   5   5  -2 20.6004  1.9776   1
   5   5  -2 16.1156  1.8049   1
  -5  -5   2 17.7320  2.6524   1
   4   5  -2 222.652  14.421   1
   4   5  -2 242.922  14.890   2
   4   5  -2 260.838  14.826   2
  -4  -5   2 241.252  14.751   1
   3   5  -2 0.68757 0.94874   2
   3   5  -2 5.87162 1.73220   1
   3   5  -2 6.41818 1.74530   2
   3   5  -2 5.40637 1.55574   1
  -3  -5   2 7.92735 1.86089   1
   2   5  -2 55.6596  4.5625   1
   2   5  -2 44.3606  4.2749   2
   2   5  -2 50.6304  4.3608   1
   2   5  -2 60.5007  4.7941   2
  -2  -5   2 51.4246  4.3744   1
  -2  -5   2 55.4711  4.5166   2
   1   5  -2 133.830   8.864   1
   1   5  -2 149.760   9.208   2
   1   5  -2 128.643   8.866   1
   1   5  -2 130.741   8.822   2
  -1  -5   2 115.941   8.692   1
  -1  -5   2 131.966   8.876   2
   0   5  -2 59.1906  5.1899   1
   0   5  -2 72.6482  5.2584   2
   0  -5   2 63.8104  5.2210   2
   0  -5   2 63.6676  5.2645   1
  -1   5  -2 724.369  40.652   1
  -1   5  -2 626.918  40.383   2
   1  -5   2 782.160  40.823   2
   1  -5   2 752.563  40.723   1
   1  -5   2 624.362  40.341   1
   1  -5   2 719.457  40.828   2
  -2   5  -2 14.2657  2.7304   1
  -2   5  -2 9.50641 2.11536   2
   2  -5   2 8.73233 2.23030   1
   2  -5   2 8.36614 2.19799   2
   2  -5   2 11.7313  2.5098   1
   2  -5   2 9.68529 2.23161   2
  -3   5  -2 137.670   9.012   2
  -3   5  -2 144.964   9.650   1
   3  -5   2 133.082   9.376   1
   3  -5   2 125.198  10.176   3
   3  -5   2 135.996   9.568   2
   3  -5   2 129.830   9.215   2
  -4   5  -2 849.129  50.102   1
   4  -5   2 876.967  50.449   2
   4  -5   2 897.474  49.911   1
   4  -5   2 854.083  53.067   3
  -5   5  -2 149.311  11.131   1
   5  -5   2 158.008  12.590   3
   5  -5   2 151.983  10.945   2
   5  -5   2 169.965  11.364   2
  -6   5  -2 304.271  19.406   1
   6  -5   2 304.410  21.725   3
   6  -5   2 306.711  19.345   2
   6  -5   2 297.973  19.438   2
   7  -5   2 19.4524  4.9913   3
   7  -5   2 22.6341  4.1935   2
   8  -5   2 9.15265 3.41667   2
   8  -5   2 15.4213  5.4883   3
   9  -5   2 -4.9926  3.2407   3
   9  -5   2 -1.9532  2.6982   2
  10  -5   2 4.17865 4.93405   3
  10  -5   2 14.6777  4.2951   2
  11  -5   2 15.5314  6.1847   3
  11  -5   2 10.5574  4.5108   2
  12   4  -2 2.41734 2.14342   2
  12   4  -2 3.32905 2.64987   2
  11   4  -2 2.85618 2.06872   2
  11   4  -2 2.16057 1.88139   2
  10   4  -2 2.85894 1.67673   2
  10   4  -2 0.56172 1.63183   2
   9   4  -2 16.2038  2.3268   2
   9   4  -2 15.6751  2.3710   2
   8   4  -2 102.276   6.691   2
   8   4  -2 93.5956  6.6781   2
   7   4  -2 79.6418  5.1750   2
   7   4  -2 66.3927  5.0899   2
  -7  -4   2 65.8269  5.1757   1
   6   4  -2 1.12408 1.26859   2
   6   4  -2 -1.4133  1.2347   2
  -6  -4   2 -1.1453  1.1803   1
   5   4  -2 24.8976  2.6660   2
   5   4  -2 24.3794  2.6331   2
  -5  -4   2 24.7067  2.7412   1
   4   4  -2 1700.78   93.33   2
   4   4  -2 1643.43   92.52   1
   4   4  -2 1700.66   92.56   1
   4   4  -2 1672.14   93.40   2
  -4  -4   2 1607.76   92.87   1
   3   4  -2 24.4131  2.6518   2
   3   4  -2 21.5069  2.6127   1
   3   4  -2 24.2057  2.7750   2
   3   4  -2 23.6542  2.5513   1
  -3  -4   2 23.6163  2.7333   1
   2   4  -2 1202.76   66.28   1
   2   4  -2 1133.25   66.48   2
   2   4  -2 1142.77   66.13   1
  -2  -4   2 1225.66   66.56   2
  -2  -4   2 1196.14   66.30   1
   1   4  -2 356.511  21.896   1
   1   4  -2 385.595  22.034   1
   1   4  -2 353.334  22.100   2
   1   4  -2 390.573  21.994   2
  -1  -4   2 376.854  22.036   2
  -1  -4   2 385.733  21.997   1
   0   4  -2 673.627  45.899   1
   0   4  -2 822.166  46.174   2
   0   4  -2 851.443  46.185   1
   0   4  -2 832.127  46.392   2
   0  -4   2 839.051  46.252   2
   0  -4   2 838.220  46.371   2
   0  -4   2 836.797  46.176   1
   0  -4   2 795.087  46.070   1
  -1   4  -2 370.722  21.645   2
  -1   4  -2 342.281  21.657   1
   1  -4   2 383.143  21.928   2
   1  -4   2 376.514  21.849   1
   1  -4   2 368.353  21.742   2
   1  -4   2 366.621  21.678   1
  -2   4  -2 1551.76   85.60   2
  -2   4  -2 1484.62   85.42   1
   2  -4   2 1494.35   85.72   2
   2  -4   2 1534.21   85.96   2
   2  -4   2 1431.81   85.27   1
   2  -4   2 1631.27   85.55   1
  -3   4  -2 109.376   8.188   1
   3  -4   2 121.761   8.348   2
   3  -4   2 113.656   8.900   3
   3  -4   2 126.966   8.255   1
  -4   4  -2 388.816  22.329   1
   4  -4   2 393.697  22.274   2
   4  -4   2 317.876  21.746   1
   4  -4   2 384.647  24.092   3
   4  -4   2 377.335  22.363   2
  -5   4  -2 59.0664  5.4133   1
   5  -4   2 55.7262  5.3857   2
   5  -4   2 49.8265  6.5764   3
   5  -4   2 63.3849  5.4821   2
  -6   4  -2 3.01663 2.09713   1
   6  -4   2 1.77210 2.68146   3
   6  -4   2 1.92357 2.12195   2
   6  -4   2 2.65184 2.11518   2
   7  -4   2 19.1652  3.4578   2
   7  -4   2 20.4510  3.6708   2
   7  -4   2 17.9720  5.0265   3
   8  -4   2 1.16790 4.02094   3
   8  -4   2 -2.1241  2.4929   2
   9  -4   2 0.18941 3.52272   3
   9  -4   2 0.11305 2.57866   2
  10  -4   2 0.68961 3.80027   3
  10  -4   2 -2.8606  2.8322   2
  11  -4   2 10.0719  3.9687   2
  11  -4   2 10.2463  5.5993   3
  12   3  -2 -1.2611  2.4194   2
  12   3  -2 1.88645 2.05999   2
  11   3  -2 1.02858 1.91219   2
  11   3  -2 4.50064 4.53689   3
  11   3  -2 0.71730 2.16582   2
  10   3  -2 -1.1947  1.5355   2
  10   3  -2 8.24217 2.01029   2
  10   3  -2 1.42816 4.24432   3
   9   3  -2 17.0160  2.1352   2
   9   3  -2 8.49791 4.42436   3
   8   3  -2 12.7192  4.1975   3
   7   3  -2 249.753  18.657   3
  -7  -3   2 263.122  15.272   1
   6   3  -2 433.575  25.077   2
   6   3  -2 429.114  25.016   2
   6   3  -2 468.243  29.007   3
  -6  -3   2 451.110  25.296   1
   5   3  -2 862.050  50.638   2
   5   3  -2 926.839  50.685   2
  -5  -3   2 921.814  50.665   1
   4   3  -2 2.41705 0.94722   2
  -4  -3   2 0.67689 0.91663   1
   3   3  -2 23.9913  2.4454   2
   3   3  -2 27.4841  2.4209   2
   3   3  -2 27.4081  2.4062   1
  -3  -3   2 25.1768  2.4685   1
   2   3  -2 141.109   8.982   2
   2   3  -2 162.423   9.044   1
   2   3  -2 155.721   9.061   1
  -2  -3   2 143.018   8.981   1
  -2  -3   2 124.314   8.842   2
  -2  -3   2 158.205   9.173   1
   1   3  -2 135.463   8.479   1
   1   3  -2 147.148   8.616   2
   1   3  -2 134.238   8.399   2
   1   3  -2 138.426   8.411   1
  -1  -3   2 109.919   8.364   1
  -1  -3   2 146.934   8.526   1
  -1  -3   2 138.405   8.465   2
   0   3  -2 265.767  15.040   2
   0   3  -2 236.497  14.885   1
   0   3  -2 223.181  14.777   1
   0   3  -2 240.049  14.862   2
   0  -3   2 276.410  15.062   1
   0  -3   2 267.674  14.938   1
   0  -3   2 274.740  14.941   2
   0  -3   2 227.965  14.893   2
  -1   3  -2 788.574  45.199   1
  -1   3  -2 802.379  45.168   1
  -1   3  -2 780.190  45.231   2
   1  -3   2 788.044  45.408   2
   1  -3   2 817.272  45.195   1
   1  -3   2 795.852  45.316   2
   1  -3   2 819.320  45.260   1
  -2   3  -2 989.983  53.827   2
  -2   3  -2 988.649  53.872   1
   2  -3   2 971.696  53.740   1
   2  -3   2 973.778  54.101   2
   2  -3   2 839.904  53.644   1
   2  -3   2 958.921  56.475   3
  -3   3  -2 1719.00   95.64   1
   3  -3   2 1789.19   95.54   1
   3  -3   2 1595.82   95.92   2
   3  -3   2 1732.79  100.81   3
   3  -3   2 1715.39   96.14   2
  -4   3  -2 576.000  33.522   1
   4  -3   2 595.511  36.105   3
   4  -3   2 578.388  33.516   2
   4  -3   2 581.587  33.692   2
  -5   3  -2 49.9754  4.8516   1
   5  -3   2 46.1737  4.5474   2
   5  -3   2 70.3587  7.0325   3
   5  -3   2 54.7440  4.8882   2
  -6   3  -2 0.53931 1.51897   1
   6  -3   2 1.42518 1.62188   2
   6  -3   2 6.00477 2.99323   3
   6  -3   2 1.01006 1.74133   2
   7  -3   2 103.728  10.777   3
   7  -3   2 93.4780  7.1699   2
   7  -3   2 86.1965  7.1357   2
   8  -3   2 231.841  15.152   2
   8  -3   2 258.891  15.518   2
   8  -3   2 201.714  18.083   3
   9  -3   2 19.7111  5.9432   3
   9  -3   2 29.2735  4.4686   2
   9  -3   2 34.2124  4.4440   2
  10  -3   2 6.06225 3.06083   2
  10  -3   2 2.35939 4.04110   3
  11  -3   2 10.6999  5.7067   3
  11  -3   2 11.3227  3.7407   2
  12   2  -2 3.66833 2.63796   2
  12   2  -2 5.31549 2.47733   2
  12   2  -2 2.64837 5.30816   3
  11   2  -2 0.71582 4.04639   3
  11   2  -2 0.48583 1.81201   2
  11   2  -2 -3.1136  2.0612   2
  10   2  -2 39.6220  3.8979   2
  10   2  -2 33.7551  3.5803   2
  10   2  -2 31.6537  3.5450   2
  10   2  -2 40.3339  7.5271   3
   9   2  -2 84.9899 10.0987   3
   9   2  -2 75.1636  5.7171   2
   9   2  -2 86.3999  5.7685   2
   8   2  -2 41.4731  6.7036   3
   7   2  -2 0.78981 2.60373   3
  -7  -2   2 1.68730 1.12489   1
   6   2  -2 136.693  11.352   3
  -6  -2   2 144.806   8.701   1
   5   2  -2 566.769  33.819   3
  -5  -2   2 515.827  30.184   1
   4   2  -2 42.7951  2.8708   2
   4   2  -2 41.5974  4.8523   3
   4   2  -2 45.7082  2.9343   2
  -4  -2   2 43.5356  3.2081   1
   3   2  -2 892.930  53.705   1
   3   2  -2 1011.51   53.78   1
   3   2  -2 974.488  54.168   2
   3   2  -2 941.491  54.164   2
   3   2  -2 1027.52   57.87   3
  -3  -2   2 968.702  54.060   1
  -3  -2   2 975.027  57.754   3
   1   2  -2 336.635  18.256   1
   1   2  -2 321.073  18.342   2
   1   2  -2 332.796  18.293   1
  -1  -2   2 254.980  18.097   1
  -1  -2   2 342.379  18.356   1
  -1  -2   2 349.172  18.296   2
  -1  -2   2 294.958  18.250   2
   0   2  -2 2507.21  138.28   2
   0   2  -2 2457.26  137.44   1
   0  -2   2 2488.70  137.51   1
   0  -2   2 2462.31  138.15   2
  -1   2  -2 1285.52   70.71   2
  -1   2  -2 1357.38   70.56   1
  -1   2  -2 1345.94   70.59   1
   1  -2   2 1215.58   70.78   2
   1  -2   2 1136.33   70.42   1
   1  -2   2 1307.85   70.48   1
   1  -2   2 1194.92   70.84   2
  -2   2  -2 74.8905  5.1657   1
  -2   2  -2 77.4606  4.8598   2
  -2   2  -2 71.9141  5.0764   1
   2  -2   2 75.9286  5.0364   1
   2  -2   2 82.6193  5.7488   3
   2  -2   2 70.6062  5.1158   2
   2  -2   2 76.6548  5.1094   1
  -3   2  -2 21.4088  2.6873   3
  -3   2  -2 18.2898  2.2155   1
   3  -2   2 21.3227  2.9945   3
   3  -2   2 18.2328  2.0296   2
   3  -2   2 18.0040  2.1495   2
  -4   2  -2 344.489  19.947   1
   4  -2   2 340.752  21.949   3
   4  -2   2 343.801  19.839   2
   4  -2   2 337.687  19.966   2
  -5   2  -2 2.13359 1.30342   1
   5  -2   2 -0.3850  1.2128   2
   5  -2   2 -0.5330  1.8159   3
   5  -2   2 0.08883 1.07242   2
   6  -2   2 17.2876  4.1766   3
   6  -2   2 21.5216  2.7863   2
   6  -2   2 22.6856  2.6464   2
   7  -2   2 18.3762  2.9322   2
   7  -2   2 15.9419  2.5768   2
   7  -2   2 22.8774  4.9568   3
   8  -2   2 18.5026  2.9079   2
   8  -2   2 17.0998  2.9575   2
   8  -2   2 16.3286  4.5855   3
   9  -2   2 51.1502  8.1648   3
   9  -2   2 51.4088  5.1745   2
   9  -2   2 59.6955  5.7164   2
  10  -2   2 3.24713 4.23962   3
  10  -2   2 0.79690 2.53001   2
  10  -2   2 2.82302 2.47452   2
  11  -2   2 11.2130  3.3914   2
  11  -2   2 20.6322  6.4541   3
  12  -2   2 13.4465  6.1652   3
  12  -2   2 17.2768  4.2177   2
  12   1  -2 9.57812 2.84063   2
  12   1  -2 5.48737 5.34788   3
  11   1  -2 1.34971 2.14983   2
  11   1  -2 0.29098 4.31241   3
  11   1  -2 0.26550 2.22641   2
  10   1  -2 -0.3161  3.6343   3
  10   1  -2 -0.5334  1.8712   2
  10   1  -2 0.26294 1.98645   2
   9   1  -2 13.7420  4.8669   3
   9   1  -2 15.9393  2.5719   2
   9   1  -2 14.3833  2.5961   2
   8   1  -2 46.0807  7.0847   3
   8   1  -2 47.6051  4.0564   2
   8   1  -2 49.9543  3.9731   2
   7   1  -2 170.477  14.393   3
  -7  -1   2 195.247  11.403   1
   6   1  -2 194.958  14.837   3
  -6  -1   2 206.080  12.015   1
   5   1  -2 218.010  15.025   3
  -5  -1   2 209.169  12.385   1
   4   1  -2 284.712  18.470   3
  -4  -1   2 280.006  16.121   1
   3   1  -2 1944.90  113.36   2
   3   1  -2 2143.76  113.41   2
  -3  -1   2 2110.35  119.90   3
  -3  -1   2 1965.32  112.97   1
   2   1  -2 600.454  40.560   3
   2   1  -2 710.013  38.237   2
   2   1  -2 685.053  38.237   2
  -2  -1   2 705.761  38.149   1
  -2  -1   2 700.603  40.719   3
   1   1  -2 1250.53   67.05   1
  -1  -1   2 1109.30   70.56   3
  -1  -1   2 1254.92   67.32   2
  -1   1  -2 424.496  20.603   1
  -1   1  -2 348.172  20.480   2
   1  -1   2 314.669  20.436   1
  -2   1  -2 1806.36  103.04   1
  -2   1  -2 1940.21  103.05   1
  -2   1  -2 1866.75  108.40   3
  -2   1  -2 1795.46  103.21   2
   2  -1   2 1805.65  103.46   2
   2  -1   2 1837.57  102.94   1
   2  -1   2 1965.86  103.61   2
   2  -1   2 1842.04  108.51   3
  -3   1  -2 6.67757 1.71753   3
  -3   1  -2 4.57113 0.99149   1
   3  -1   2 4.77720 1.06920   2
   3  -1   2 5.05284 1.64673   3
   3  -1   2 4.46101 0.81476   2
  -4   1  -2 1.03843 0.85281   1
   4  -1   2 -0.1319  0.9007   2
   4  -1   2 1.46209 1.50650   3
   4  -1   2 2.06218 0.73303   2
  -5   1  -2 503.601  28.939   1
   5  -1   2 544.238  32.328   3
   5  -1   2 518.940  28.892   2
   5  -1   2 485.286  28.726   2
  -6   1  -2 27.1759  2.7386   1
   6  -1   2 20.7887  2.4191   2
   6  -1   2 25.0245  4.4720   3
   6  -1   2 19.6784  2.1548   2
  -7   1  -2 -1.5596  1.2299   1
   7  -1   2 0.35829 1.41899   2
   7  -1   2 -1.5253  1.1232   2
   7  -1   2 -1.2997  2.2808   3
   8  -1   2 3.56584 3.41027   3
   8  -1   2 4.86553 1.79120   2
   8  -1   2 5.07096 1.73009   2
   9  -1   2 25.0918  2.9454   2
   9  -1   2 20.3427  5.3989   3
   9  -1   2 20.2574  3.0715   2
  10  -1   2 32.1457  6.9120   3
  10  -1   2 46.0598  4.7844   2
  10  -1   2 38.6570  4.3624   2
  11  -1   2 15.2867  3.2838   2
  11  -1   2 12.0386  2.9774   2
  11  -1   2 11.8763  5.5033   3
  12  -1   2 2.09538 2.84307   2
  12  -1   2 7.80461 5.63969   3
  12   0  -2 1.62294 2.77475   2
  12   0  -2 5.75391 4.98384   3
  11   0  -2 -2.3523  2.1786   2
  11   0  -2 1.49089 4.01843   3
  10   0  -2 113.013  13.186   3
  10   0  -2 118.100   8.683   2
  10   0  -2 122.808   8.850   2
   9   0  -2 57.7741  5.4201   2
   9   0  -2 63.5271  8.8948   3
   9   0  -2 64.4883  5.3603   2
   8   0  -2 100.075   7.021   2
   8   0  -2 100.580   7.082   2
   8   0  -2 106.728  11.227   3
   7   0  -2 19.2656  2.4384   2
   7   0  -2 23.0985  4.8481   3
   7   0  -2 18.3712  2.4170   2
  -7   0   2 18.6409  2.4752   1
   6   0  -2 59.9280  4.4607   2
   6   0  -2 66.5866  4.4393   2
   6   0  -2 55.8987  7.0195   3
  -6   0   2 64.2815  4.6539   1
   5   0  -2 504.787  31.499   3
   5   0  -2 471.576  27.983   2
   5   0  -2 536.742  28.042   2
  -5   0   2 469.996  28.080   1
   4   0  -2 124.882   9.128   3
   4   0  -2 118.917   6.918   2
   4   0  -2 115.260   6.908   2
  -4   0   2 108.707   7.063   1
   3   0  -2 230.628  12.712   2
   3   0  -2 236.324  12.489   1
   3   0  -2 210.996  12.412   1
   3   0  -2 221.069  14.545   3
   3   0  -2 210.288  12.692   2
  -3   0   2 218.786  12.790   1
  -3   0   2 218.859  14.547   3
   2   0  -2 749.001  43.194   2
   2   0  -2 825.205  45.984   3
   2   0  -2 813.423  43.237   2
  -2   0   2 663.682  45.755   3
  -2   0   2 799.550  43.062   1
   1   0  -2 326.123  17.925   1
  -1   0   2 326.816  17.957   2
  -1   0   2 271.572  18.994   3
  -1   0   2 334.942  17.963   2
  -1   0  -2 105.232   6.352   2
  -2   0  -2 1388.04   74.39   1
  -2   0  -2 1334.81   78.53   3
   2   0   2 1217.28   78.53   3
   2   0   2 1412.20   74.21   1
  -3   0  -2 900.607  46.212   1
  -3   0  -2 827.771  49.403   3
   3   0   2 751.878  49.413   3
   4   0   2 28.5533  3.6822   3
   5   0   2 686.932  42.195   3
  -6   0  -2 72.9244  4.7394   1
   6   0   2 72.4155  6.9661   3
   7   0   2 12.0038  3.6831   3
   8   0   2 160.015  13.412   3
   9   0   2 9.57307 4.21423   3
  10   0   2 133.921   8.697   2
  10   0   2 117.699  13.373   3
  10   0   2 128.003   8.430   2
  11   0   2 14.8164  5.7465   3
  11   0   2 11.1422  2.5765   2
  11   0   2 5.44804 2.08802   2
  12   0   2 1.69665 4.47920   3
  12   0   2 -1.2064  2.1713   2
  12  -1  -2 12.7508  3.6143   2
  12  -1  -2 19.0717  6.9493   3
  11  -1  -2 -1.3420  3.9285   3
  11  -1  -2 -0.5585  2.5302   2
  10  -1  -2 -0.4050  2.2463   2
  10  -1  -2 0.13656 2.28838   2
  10  -1  -2 1.77877 4.32769   3
   9  -1  -2 5.31334 3.97959   3
   9  -1  -2 -0.4070  2.1806   2
   9  -1  -2 0.10269 2.02271   2
   8  -1  -2 83.8508  9.8412   3
   8  -1  -2 66.9783  5.9117   2
   8  -1  -2 83.3648  6.1855   2
   7  -1  -2 154.641   9.964   2
   7  -1  -2 147.114   9.805   2
   7  -1  -2 153.692  12.816   3
   6  -1  -2 36.5445  5.7040   3
   6  -1  -2 38.5425  3.6892   2
   6  -1  -2 42.4394  3.8395   2
  -6   1   2 43.1775  3.8310   1
   5  -1  -2 530.785  30.050   2
   5  -1  -2 564.165  33.749   3
   5  -1  -2 506.713  29.976   2
  -5   1   2 513.243  30.002   1
   4  -1  -2 166.999  10.322   2
   4  -1  -2 166.113  12.428   3
   4  -1  -2 176.756  10.405   2
  -4   1   2 175.391  10.449   1
   3  -1  -2 31.8017  3.8333   3
   3  -1  -2 23.9608  2.3136   2
   3  -1  -2 28.5575  2.5080   2
  -3   1   2 23.7573  2.4044   1
   2  -1  -2 1405.96   76.95   2
   2  -1  -2 1406.15   81.07   3
  -2   1   2 1310.47   76.54   1
  -2   1   2 1365.48   76.75   2
  -2   1   2 1394.75   80.96   3
  -1   1   2 5206.14  302.46   3
  -2  -1  -2 4150.54  243.71   3
   2   1   2 4238.02  243.72   3
  -4  -1  -2 120.664   8.573   3
   4   1   2 109.427   8.362   3
   5   1   2 0.50471 1.91530   3
   6   1   2 86.5252  7.7586   3
   7   1   2 69.0511  7.7400   3
   8   1   2 73.0811  8.5610   3
   9   1   2 4.70712 3.63678   3
  10   1   2 4.46532 4.05239   3
  11   1   2 0.25065 4.22017   3
  12   1   2 -2.6878  3.9718   3
  11  -2  -2 -2.7226  2.5620   2
  11  -2  -2 5.77951 4.86895   3
  10  -2  -2 22.4148  6.0926   3
  10  -2  -2 7.80246 3.04074   2
   9  -2  -2 7.79955 4.72739   3
   9  -2  -2 7.56377 2.84064   2
   9  -2  -2 10.5686  2.9621   2
   8  -2  -2 454.193  27.174   2
   8  -2  -2 432.696  31.078   3
   8  -2  -2 462.686  27.100   2
   7  -2  -2 398.671  23.569   2
   7  -2  -2 393.782  23.550   2
   7  -2  -2 376.279  27.010   3
   6  -2  -2 117.442   8.030   2
   6  -2  -2 119.705   8.196   2
   6  -2  -2 114.313  10.338   3
  -6   2   2 105.913   7.928   1
   5  -2  -2 466.639  30.317   3
   5  -2  -2 490.917  27.264   2
   5  -2  -2 480.604  27.341   2
  -5   2   2 431.778  27.109   1
   4  -2  -2 16.5904  3.4289   3
   4  -2  -2 17.4021  2.0607   1
   4  -2  -2 18.7334  2.5036   2
   4  -2  -2 23.4543  2.5573   2
  -4   2   2 19.0851  2.4589   1
   3  -2  -2 25.6318  2.7119   2
   3  -2  -2 35.4149  4.0147   3
   3  -2  -2 23.5681  2.7207   2
  -3   2   2 32.0663  3.0022   1
   2  -2  -2 1567.94   85.62   2
   2  -2  -2 1598.44   89.94   3
   2  -2  -2 1365.07   85.01   1
  -2   2   2 1659.28   89.80   3
  -2   2   2 1579.18   85.21   1
  -2   2   2 1401.91   85.40   2
   1  -2  -2 1015.18   64.90   2
   1  -2  -2 1224.67   64.96   2
   1  -2  -2 1188.55   64.63   1
   1  -2  -2 1197.05   67.91   3
  -1   2   2 1033.05   67.69   3
  -1   2   2 1199.18   64.65   1
  -1   2   2 1236.75   64.95   2
   0  -2  -2 2.82571 0.83825   2
   0  -2  -2 14.1532  1.4155   2
   0  -2  -2 14.1842  1.4960   1
   0   2   2 10.8344  1.3864   2
   0   2   2 8.33419 1.19673   1
   0   2   2 6.04988 1.03486   2
  -1  -2  -2 1382.06   77.20   2
  -2  -2  -2 2802.46  156.93   1
   2   2   2 2864.17  157.67   2
   2   2   2 2865.73  156.83   1
   2   2   2 2807.73  157.67   2
  -3  -2  -2 600.068  35.393   1
  -3  -2  -2 668.145  35.454   1
  -3  -2  -2 636.042  37.970   3
  -4  -2  -2 568.069  29.658   1
  -4  -2  -2 535.130  32.505   3
  -4  -2  -2 521.348  29.589   1
   4   2   2 491.841  32.359   3
   5   2   2 272.022  17.979   3
   6   2   2 32.0517  4.5587   3
   7   2   2 53.1805  6.5277   3
   8   2   2 31.1153  5.7017   3
   9   2   2 22.4743  5.3223   3
  10   2   2 87.5998 10.6419   3
  11   2   2 27.0352  6.6304   3
  12   2   2 -2.6199  4.2256   3
  11  -3  -2 7.74404 3.52114   2
  11  -3  -2 -0.4248  4.6186   3
  10  -3  -2 36.6910  7.7103   3
  10  -3  -2 27.8162  4.8934   2
   9  -3  -2 31.7400  7.0943   3
   9  -3  -2 35.7591  4.9983   2
   8  -3  -2 103.222   8.753   2
   8  -3  -2 120.116   9.112   2
   8  -3  -2 114.825  12.556   3
   7  -3  -2 51.7848  5.4522   2
   7  -3  -2 54.4504  5.6134   2
   7  -3  -2 52.9076  7.8163   3
   6  -3  -2 11.0051  2.3593   2
   6  -3  -2 3.50859 2.11333   2
   6  -3  -2 7.95858 3.18889   3
  -6   3   2 8.41348 2.23100   1
   5  -3  -2 12.9800  3.5107   3
   5  -3  -2 21.6857  2.8080   2
   5  -3  -2 11.5409  2.6229   2
   5  -3  -2 14.8440  2.0698   1
  -5   3   2 13.8389  2.5852   1
   4  -3  -2 443.902  27.560   3
   4  -3  -2 352.929  25.078   2
   4  -3  -2 462.586  25.228   2
  -4   3   2 455.779  25.187   1
   3  -3  -2 1762.03   97.54   2
   3  -3  -2 1732.50   96.78   1
   3  -3  -2 1683.10  102.48   3
  -3   3   2 1749.80   96.99   1
   2  -3  -2 936.488  52.523   1
   2  -3  -2 934.073  55.461   3
   2  -3  -2 912.397  52.831   2
  -2   3   2 928.848  52.663   2
  -2   3   2 941.017  52.613   1
   1  -3  -2 235.309  14.457   2
   1  -3  -2 239.385  14.526   1
   1  -3  -2 254.316  15.199   3
   1  -3  -2 235.705  14.553   2
  -1   3   2 247.148  14.571   1
  -1   3   2 241.107  14.459   2
   0  -3  -2 611.453  34.452   1
   0  -3  -2 604.999  34.613   2
   0  -3  -2 536.313  34.411   2
   0   3   2 622.624  34.496   2
   0   3   2 618.796  34.457   1
   0   3   2 635.413  34.606   2
  -1  -3  -2 360.952  21.647   2
  -1  -3  -2 362.042  21.634   2
  -1  -3  -2 407.725  21.780   1
   1   3   2 374.671  21.684   2
   1   3   2 373.793  21.767   2
   1   3   2 356.522  21.573   1
   1   3   2 384.586  21.643   1
  -3  -3  -2 1352.04   75.44   1
  -3  -3  -2 1290.44   79.71   3
   3   3   2 1381.45   75.72   2
   3   3   2 1397.78   75.20   1
   3   3   2 1344.61   75.68   2
  -4  -3  -2 996.929  54.903   1
   4   3   2 971.282  54.839   2
  -5  -3  -2 4048.63  223.82   1
  -6  -3  -2 86.3193  5.4730   1
   6   3   2 101.275   8.116   3
   7   3   2 16.4572  3.9006   3
   8   3   2 79.1672  8.8435   3
   9   3   2 1.36569 3.32941   3
  10   3   2 -1.0591  3.3800   3
  11  -4  -2 -1.7416  3.1655   2
  11  -4  -2 2.22702 5.37299   3
  10  -4  -2 22.7595  6.5271   3
  10  -4  -2 18.4826  4.5441   2
   9  -4  -2 7.97292 3.37981   2
   9  -4  -2 4.10188 4.50048   3
   8  -4  -2 2.23267 3.54440   3
   8  -4  -2 3.97963 2.71551   2
   7  -4  -2 37.7876  4.7610   2
   7  -4  -2 22.9755  5.7928   3
   7  -4  -2 37.9225  4.9727   2
   6  -4  -2 274.029  17.623   2
   6  -4  -2 277.628  17.890   2
   6  -4  -2 289.115  20.549   3
   6  -4  -2 277.338  16.497   1
  -6   4   2 277.520  17.654   1
   5  -4  -2 255.402  17.655   3
   5  -4  -2 198.689  14.493   1
   5  -4  -2 249.460  15.595   2
   5  -4  -2 265.008  15.472   2
  -5   4   2 252.955  15.414   1
   4  -4  -2 150.473  10.098   2
   4  -4  -2 107.780  10.775   3
   4  -4  -2 160.992  10.044   2
   4  -4  -2 142.707   9.621   1
  -4   4   2 159.487  10.129   1
   3  -4  -2 11.6118  2.2826   1
   3  -4  -2 13.9156  3.0147   3
   3  -4  -2 14.1499  2.5712   2
  -3   4   2 9.11177 2.26713   1
   2  -4  -2 1607.37   90.27   2
   2  -4  -2 1621.17   90.13   2
   2  -4  -2 1706.39   89.81   1
   2  -4  -2 1453.34   94.26   3
  -2   4   2 1603.83   89.83   1
   1  -4  -2 2456.77  135.36   1
   1  -4  -2 2329.80  136.04   2
   1  -4  -2 2507.67  136.04   2
  -1   4   2 2419.32  135.35   1
  -1   4   2 2423.87  135.95   2
   0  -4  -2 5.00788 1.49821   1
   0  -4  -2 1.23660 1.24242   2
   0  -4  -2 2.82143 1.37956   2
   0   4   2 5.05392 1.62304   2
   0   4   2 5.77897 1.59058   1
   0   4   2 4.79831 1.40957   2
   0   4   2 9.69084 1.80968   1
  -1  -4  -2 710.027  41.558   2
   1   4   2 738.283  41.477   1
   1   4   2 739.626  41.481   1
   1   4   2 710.389  41.560   2
   1   4   2 747.239  41.722   2
  -2  -4  -2 2129.51  119.39   1
  -2  -4  -2 2168.96  119.81   2
   2   4   2 2137.50  119.33   1
   2   4   2 2140.32  119.34   1
   2   4   2 2140.43  119.96   2
  -3  -4  -2 -0.3217  0.9215   1
   3   4   2 11.1153  1.7201   2
   3   4   2 0.00281 0.64872   1
   3   4   2 -0.1361  0.9957   1
   3   4   2 2.32582 1.12955   2
  -4  -4  -2 745.824  43.698   1
   4   4   2 770.489  43.195   1
   4   4   2 799.138  43.810   2
   4   4   2 745.074  43.104   1
   4   4   2 814.046  43.821   2
  -5  -4  -2 2.10239 1.22277   1
   5   4   2 -0.3375  1.0175   2
   5   4   2 -0.4996  1.0072   2
  -6  -4  -2 542.921  30.792   1
  -7  -4  -2 38.4164  3.2323   1
  10  -5  -2 3.77745 4.82088   3
  10  -5  -2 5.60810 4.08204   2
   9  -5  -2 6.53102 4.77704   3
   9  -5  -2 15.7945  4.1739   2
   8  -5  -2 31.9650  5.1288   2
   8  -5  -2 39.3078  7.6857   3
   7  -5  -2 5.31319 3.86530   3
   7  -5  -2 7.59487 3.23115   2
   6  -5  -2 406.742  25.282   2
   6  -5  -2 424.555  25.233   2
   6  -5  -2 389.284  23.978   1
   6  -5  -2 406.413  28.157   3
   5  -5  -2 769.649  46.736   2
   5  -5  -2 814.769  50.207   3
   5  -5  -2 825.995  46.639   2
  -5   5   2 786.865  46.474   1
   4  -5  -2 22.2356  3.3679   1
   4  -5  -2 20.8367  4.3458   3
   4  -5  -2 32.1763  4.1309   2
  -4   5   2 24.4533  3.7937   1
   3  -5  -2 -0.4447  2.1050   3
   3  -5  -2 4.52857 2.08503   2
   3  -5  -2 3.57243 1.89526   1
   3  -5  -2 2.99779 1.98773   2
  -3   5   2 3.13231 1.77379   2
  -3   5   2 -0.3226  1.6487   1
   2  -5  -2 165.820  11.289   2
   2  -5  -2 156.919  11.554   3
   2  -5  -2 187.479  11.346   2
   2  -5  -2 176.957  11.150   1
  -2   5   2 133.038  10.958   1
  -2   5   2 168.341  10.906   2
   1  -5  -2 3715.04  198.17   1
   1  -5  -2 3535.55  199.19   2
  -1   5   2 3506.18  198.10   1
  -1   5   2 3481.69  198.95   2
   0  -5  -2 1412.47   78.27   2
   0   5   2 1349.99   77.93   2
   0   5   2 1374.64   77.75   1
  -1  -5  -2 -0.8717  1.0678   2
   1   5   2 -1.6707  0.9409   1
   1   5   2 -0.4273  1.1033   2
   1   5   2 0.26152 1.36820   2
   1   5   2 -0.0012  1.1003   1
  -2  -5  -2 5733.51  319.23   2
  -2  -5  -2 5794.79  317.69   1
  -2  -5  -2 6065.32  319.27   2
   2   5   2 6060.76  317.67   1
   2   5   2 6246.92  319.59   2
   2   5   2 4937.96  319.17   2
   2   5   2 5297.19  317.54   1
  -3  -5  -2 206.201  12.551   1
   3   5   2 195.395  12.389   2
   3   5   2 201.814  12.262   1
   3   5   2 197.603  12.329   1
  -4  -5  -2 724.512  42.008   1
   4   5   2 743.416  42.070   2
   4   5   2 738.644  42.188   2
   4   5   2 739.382  41.639   1
  -5  -5  -2 977.661  57.292   1
   5   5   2 1033.14   57.55   2
   5   5   2 1036.87   57.50   2
  -6  -5  -2 55.5676  4.7647   1
   6   5   2 53.3598  4.6949   2
   6   5   2 57.1798  4.5760   2
  -7  -5  -2 185.483  11.391   1
   7   5   2 178.108  11.200   2
   7   5   2 189.252  11.182   2
   7   5   2 178.249  11.146   2
   8   5   2 2.97848 1.55635   2
   8   5   2 2.35556 1.59946   2
   9   5   2 3.99538 1.33369   2
  10  -6  -2 3.97262 5.22608   3
  10  -6  -2 5.12064 4.42146   2
   9  -6  -2 0.43234 3.55216   2
   9  -6  -2 0.46327 3.99573   3
   8  -6  -2 -1.0228  2.8077   2
   8  -6  -2 -0.2736  3.4355   3
   7  -6  -2 26.7543  6.2975   3
   7  -6  -2 21.2409  4.5968   2
   6  -6  -2 147.638  11.199   2
   6  -6  -2 138.137  12.930   3
   5  -6  -2 1.72121 3.07584   3
   5  -6  -2 0.92359 1.62958   2
   5  -6  -2 7.87677 3.02087   2
  -5   6   2 7.25478 2.95386   1
   4  -6  -2 77.3325  7.5063   2
   4  -6  -2 89.8489  7.5566   1
   4  -6  -2 96.8888  9.7183   3
   4  -6  -2 95.8851  8.0205   2
  -4   6   2 105.740   8.000   1
   3  -6  -2 316.384  20.423   2
   3  -6  -2 307.886  21.622   3
   3  -6  -2 321.770  20.172   1
   3  -6  -2 325.546  20.378   2
  -3   6   2 359.437  20.299   2
  -3   6   2 312.870  20.416   1
   2  -6  -2 257.105  16.555   1
   2  -6  -2 278.863  16.755   2
   2  -6  -2 274.881  17.441   3
   2  -6  -2 243.547  16.544   2
  -2   6   2 254.928  16.633   1
  -2   6   2 243.981  16.353   2
   1  -6  -2 43.4610  4.9625   2
  -1   6   2 40.7242  4.8336   1
  -1   6   2 53.4960  4.6695   2
   0  -6  -2 1306.12   75.35   2
   0   6   2 1297.98   74.87   1
   0   6   2 1357.07   75.09   2
  -1  -6  -2 1207.39   67.68   2
   1   6   2 1051.71   67.20   1
   1   6   2 1227.86   67.62   2
   1   6   2 1261.10   68.03   2
  -2  -6  -2 199.115  12.184   1
  -2  -6  -2 176.202  11.833   2
   2   6   2 183.160  11.985   1
   2   6   2 173.070  11.924   1
   2   6   2 185.124  11.929   2
   2   6   2 186.646  12.170   2
  -3  -6  -2 -0.1145  1.1743   2
  -3  -6  -2 -1.4342  1.3533   1
   3   6   2 0.16827 1.34939   1
   3   6   2 -0.5132  0.5690   2
   3   6   2 0.83222 1.51835   2
   3   6   2 -1.0267  1.1683   1
  -4  -6  -2 998.451  53.547   1
   4   6   2 831.776  52.832   1
   4   6   2 950.302  53.048   1
   4   6   2 978.932  53.541   2
   4   6   2 936.026  53.774   2
  -5  -6  -2 541.501  30.608   1
   5   6   2 470.468  30.646   2
   5   6   2 535.046  29.850   1
   5   6   2 542.763  30.593   2
   5   6   2 526.453  29.754   1
  -6  -6  -2 684.103  38.505   1
   6   6   2 680.244  38.561   2
   6   6   2 638.746  38.661   2
   7   6   2 61.2992  5.1549   2
   7   6   2 59.2752  5.4332   2
   8   6   2 136.945  10.124   2
   8   6   2 161.834  10.132   2
   9   6   2 0.01269 1.75539   2
   9   6   2 -0.4819  1.6642   2
  10   6   2 2.64552 1.88417   2
  10   6   2 4.26258 1.93410   2
  11   6   2 11.0351  2.4646   2
  11   6   2 14.3255  2.6224   2
  12   6   2 0.95729 1.90104   2
  10  -7  -2 3.06440 4.33233   2
  10  -7  -2 4.28772 5.04558   3
   9  -7  -2 -2.1174  3.4200   2
   9  -7  -2 10.2485  5.3808   3
   8  -7  -2 10.5441  4.2872   2
   8  -7  -2 0.36512 3.70446   3
   7  -7  -2 5.15762 3.19730   2
   7  -7  -2 3.13299 4.05174   3
   6  -7  -2 7.83899 4.15062   3
   6  -7  -2 2.59386 2.87566   2
   5  -7  -2 -0.2026  2.7288   2
   5  -7  -2 7.10067 4.10815   3
  -5   7   2 3.85516 2.94790   1
   4  -7  -2 21.0871  4.4090   2
   4  -7  -2 31.1035  5.4221   3
  -4   7   2 27.7386  4.8148   1
   3  -7  -2 589.780  32.998   1
   3  -7  -2 521.778  32.796   2
   3  -7  -2 511.086  32.992   2
   3  -7  -2 530.735  34.671   3
  -3   7   2 570.906  32.777   2
  -3   7   2 548.991  33.077   1
   2  -7  -2 302.596  20.233   2
   2  -7  -2 335.730  21.126   3
  -2   7   2 316.745  20.323   1
  -2   7   2 312.152  19.909   2
   1  -7  -2 20.7535  3.7173   2
  -1   7   2 16.7939  3.4415   1
  -1   7   2 20.0193  3.5057   2
   0  -7  -2 211.431  14.736   2
   0   7   2 221.776  14.435   2
   0   7   2 228.449  14.672   1
  -1  -7  -2 95.8935  8.3258   2
   1   7   2 122.721   8.471   2
   1   7   2 115.903   8.688   1
  -2  -7  -2 708.377  40.727   1
  -2  -7  -2 697.410  40.594   2
   2   7   2 643.176  40.962   2
   2   7   2 716.060  40.618   1
   2   7   2 707.070  40.637   1
   2   7   2 707.482  40.735   2
  -3  -7  -2 30.9786  3.4646   2
  -3  -7  -2 25.5002  3.2564   2
  -3  -7  -2 22.2545  3.5425   1
   3   7   2 25.0800  3.7662   2
   3   7   2 26.9834  3.6312   2
   3   7   2 22.5509  3.3252   1
   3   7   2 24.2615  3.4015   1
  -4  -7  -2 764.824  43.300   1
   4   7   2 746.988  43.343   2
   4   7   2 727.898  42.849   1
  -5  -7  -2 -2.0262  1.6149   1
   5   7   2 -1.3179  0.9866   1
   5   7   2 -1.4249  1.8549   2
   5   7   2 -1.8242  1.6903   2
   5   7   2 -3.5940  1.3638   1
  -6  -7  -2 334.145  20.473   1
   6   7   2 345.644  19.128   1
   6   7   2 346.898  20.434   2
   6   7   2 324.195  20.617   2
   6   7   2 315.859  18.988   1
   7   7   2 43.8149  5.0051   2
   7   7   2 40.3607  4.6143   2
   8   7   2 18.3072  3.4752   2
   8   7   2 13.3709  3.0572   2
   9   7   2 14.8288  3.1085   2
   9   7   2 15.8950  3.1232   2
  10   7   2 59.6228  5.6416   2
  10   7   2 50.7946  5.3334   2
  11   7   2 9.40293 2.98802   2
  11   7   2 10.7052  2.8557   2
  12   7   2 3.81004 2.41170   2
   9  -8  -2 -1.8145  4.4394   3
   9  -8  -2 2.61983 4.24716   2
   8  -8  -2 28.5036  6.3798   2
   8  -8  -2 50.8784  8.9889   3
   7  -8  -2 -1.4767  3.3753   2
   7  -8  -2 0.74850 4.21001   3
   6  -8  -2 5.29793 4.19945   3
   6  -8  -2 0.11777 3.14928   2
   5  -8  -2 56.6066  7.1850   2
   5  -8  -2 51.1631  7.9058   3
  -5   8   2 61.1528  7.3921   1
   4  -8  -2 115.019  10.419   2
   4  -8  -2 126.628  11.316   3
  -4   8   2 125.530  10.589   1
   3  -8  -2 0.11400 3.23183   3
   3  -8  -2 0.18828 2.48147   2
  -3   8   2 2.77847 2.85450   1
   2  -8  -2 0.27261 2.80686   3
   2  -8  -2 0.74872 2.25433   2
  -2   8   2 -0.1762  1.9387   2
  -2   8   2 -0.4741  2.0748   1
   1  -8  -2 527.855  32.177   2
  -1   8   2 521.033  31.684   2
  -1   8   2 529.207  31.960   1
   0  -8  -2 299.748  18.579   2
   0   8   2 264.613  18.161   1
   0   8   2 277.520  17.950   2
  -1  -8  -2 4.35947 2.28179   2
   1   8   2 8.48564 2.91963   1
   1   8   2 4.30282 2.54735   2
  -2  -8  -2 69.3480  6.8773   1
  -2  -8  -2 68.6152  6.5371   2
   2   8   2 68.4122  6.7372   2
   2   8   2 51.7386  6.1790   1
   2   8   2 74.3326  7.2597   2
  -3  -8  -2 121.028   8.529   2
  -3  -8  -2 100.280   8.266   2
  -3  -8  -2 102.401   8.640   1
   3   8   2 113.243   8.541   1
   3   8   2 110.754   8.577   1
   3   8   2 105.102   9.047   2
   3   8   2 124.896   8.757   2
  -4  -8  -2 505.546  31.292   1
   4   8   2 542.483  31.423   2
   4   8   2 484.989  30.835   1
   4   8   2 561.750  31.116   1
  -5  -8  -2 139.293   9.996   1
   5   8   2 138.703   9.355   1
   5   8   2 128.880  10.215   2
   5   8   2 132.717   9.860   2
  -6  -8  -2 30.8305  4.4004   1
   6   8   2 29.5849  3.3211   1
   6   8   2 35.0712  4.6785   2
   6   8   2 29.6070  3.4416   1
   6   8   2 28.0486  4.0719   2
   7   8   2 422.656  25.243   2
   7   8   2 390.710  24.715   2
   8   8   2 119.924   9.489   2
   8   8   2 114.091   9.046   2
   9   8   2 -0.2861  2.6134   2
   9   8   2 -2.2490  2.1120   2
  10   8   2 25.3287  4.1044   2
  11   8   2 20.5639  3.9190   2
  12   8   2 -0.7160  2.5430   2
   8  -9  -2 -5.2144  4.2206   3
   8  -9  -2 -0.2709  3.6765   2
   7  -9  -2 6.01632 4.44231   2
   7  -9  -2 17.4378  5.9473   3
   6  -9  -2 3.21222 3.98259   3
   6  -9  -2 0.85464 3.70417   2
   5  -9  -2 14.7189  4.5796   2
   5  -9  -2 16.5964  5.2994   3
   4  -9  -2 3.84000 3.91362   3
   4  -9  -2 -0.5144  2.9596   2
  -4   9   2 -0.9470  2.9244   1
   3  -9  -2 98.1141 10.5390   3
   3  -9  -2 109.670  10.619   2
  -3   9   2 111.393   9.789   1
   2  -9  -2 84.6858  8.9022   2
   2  -9  -2 76.7147  8.5794   3
  -2   9   2 101.359   9.485   1
   1  -9  -2 -1.6545  2.2096   2
  -1   9   2 -0.7128  2.2653   1
  -1   9   2 -0.2918  1.8909   2
   0  -9  -2 4.14979 2.74221   2
   0   9   2 4.45071 2.72492   1
   0   9   2 3.97585 2.45210   2
  -1  -9  -2 86.3624  8.3438   2
   1   9   2 91.7213  7.7635   2
   1   9   2 75.7965  8.0433   1
  -2  -9  -2 -0.0609  1.8410   2
   2   9   2 4.34555 2.36277   1
   2   9   2 -0.1084  1.9774   2
  -3  -9  -2 8.37994 2.59426   2
  -3  -9  -2 5.56658 2.59278   1
  -3  -9  -2 4.27031 2.45829   2
   3   9   2 3.61930 2.57446   2
   3   9   2 4.05716 2.50915   2
   3   9   2 1.59276 2.03070   1
  -4  -9  -2 -0.0033  2.1189   1
   4   9   2 -0.9634  2.3531   2
   4   9   2 0.25668 1.83435   1
   4   9   2 0.75885 2.25708   2
   4   9   2 0.52853 2.08909   1
  -5  -9  -2 11.1262  3.1685   1
   5   9   2 11.9472  2.8854   1
   5   9   2 7.84031 2.98696   2
   5   9   2 12.1500  2.8055   1
   5   9   2 4.24746 1.82574   2
   6   9   2 10.4206  2.7631   1
   6   9   2 8.25719 2.99062   2
   7   9   2 16.3216  2.2866   1
   7   9   2 15.5666  2.3834   1
   7   9   2 22.6373  4.0821   2
   8   9   2 136.195  10.360   2
   9   9   2 8.13615 2.99549   2
  10   9   2 0.91707 2.62849   2
  11   9   2 -2.5973  2.6226   2
  12   9   2 5.47024 3.37154   2
   8 -10  -2 -1.2189  4.6581   2
   8 -10  -2 1.26471 4.65498   3
   7 -10  -2 7.51445 5.17881   3
   7 -10  -2 -0.0930  4.0728   2
   6 -10  -2 34.7921  7.9400   3
   6 -10  -2 41.3224  7.2702   2
   5 -10  -2 33.3051  6.5719   2
   5 -10  -2 34.0583  7.0196   3
   4 -10  -2 2.08626 3.74116   2
   4 -10  -2 5.12522 4.27772   3
  -4  10   2 2.60780 3.28960   1
   3 -10  -2 -3.7840  2.8072   2
   3 -10  -2 -1.6633  3.4386   3
  -3  10   2 1.68734 3.15080   1
   2 -10  -2 37.2577  5.9391   3
   2 -10  -2 30.1843  5.6542   2
  -2  10   2 22.8141  5.0843   1
   1 -10  -2 76.5420  8.7807   2
  -1  10   2 78.1382  8.7301   1
  -1  10   2 76.4246  8.1273   2
   0 -10  -2 79.1374  8.3665   2
   0  10   2 71.3034  7.9162   1
   0  10   2 59.4578  6.9820   2
  -1 -10  -2 40.0411  5.5779   2
   1  10   2 41.9399  5.9618   1
   1  10   2 32.2009  5.1038   2
  -2 -10  -2 4.37331 2.76500   2
   2  10   2 2.20405 2.80255   1
   2  10   2 4.54427 2.74493   2
   3  10   2 4.73658 2.79709   1
   3  10   2 4.07480 2.62876   2
  -4 -10  -2 21.9979  4.6402   1
   4  10   2 33.2157  4.9745   2
   4  10   2 21.8727  4.2196   1
  -5 -10  -2 40.4654  5.6203   1
   5  10   2 33.8296  4.8798   1
   5  10   2 41.2497  5.6111   2
   6  10   2 84.9697  8.6012   2
   6  10   2 93.1964  7.7050   1
   7  10   2 94.9215  8.2833   2
   7  10   2 83.4154  6.7076   1
   8  10   2 4.18837 2.90647   2
   9  10   2 6.34376 3.36023   2
  10  10   2 32.8054  5.2385   2
  11  10   2 3.40080 3.12147   2
   7 -11  -2 4.69539 5.36086   2
   7 -11  -2 12.9694  6.8657   3
   6 -11  -2 5.54629 5.56623   3
   6 -11  -2 2.45038 4.52026   2
   5 -11  -2 -6.4994  3.5497   3
   5 -11  -2 2.31268 4.04678   2
   4 -11  -2 8.25375 5.12123   3
   4 -11  -2 9.98043 4.70178   2
  -4  11   2 0.79876 3.46128   1
   3 -11  -2 67.6763  8.9187   3
   3 -11  -2 62.2443  8.4131   2
  -3  11   2 57.6908  8.3061   1
   2 -11  -2 25.5000  5.6283   2
   2 -11  -2 23.7963  5.6336   3
  -2  11   2 26.8571  5.6720   1
   1 -11  -2 197.724  15.629   2
  -1  11   2 198.810  15.226   1
   0 -11  -2 -4.2766  3.0219   2
   0  11   2 -5.1441  2.6055   1
   0  11   2 -5.5405  2.3533   2
   1  11   2 49.3852  7.0589   1
   1  11   2 47.8787  6.4062   2
   2  11   2 11.4207  3.7876   2
   2  11   2 15.5234  4.0064   1
   3  11   2 104.037   9.785   1
   3  11   2 145.542  10.886   2
   4  11   2 17.1104  4.1546   1
   4  11   2 24.8200  4.6660   2
  -5 -11  -2 38.4157  5.8329   1
   5  11   2 27.2865  4.6938   1
   5  11   2 25.0139  4.9137   2
   6  11   2 79.6003  8.8282   2
   6  11   2 100.591   8.060   1
   7  11   2 0.88541 2.23143   1
   7  11   2 0.08150 2.86133   2
   8  11   2 4.09840 3.23707   2
   9  11   2 19.2194  4.5927   2
  10  11   2 3.41633 3.31797   2
  11  11   2 14.6662  4.2915   2
   6 -12  -2 0.62954 4.59856   2
   6 -12  -2 -0.0876  5.1177   3
   5 -12  -2 23.4856  6.6765   2
   5 -12  -2 17.4810  6.4806   3
   4 -12  -2 6.14253 5.44072   3
   4 -12  -2 9.89587 5.16236   2
   3 -12  -2 36.1085  7.3739   2
   3 -12  -2 40.6571  7.7407   3
  -3  12   2 41.6670  7.3968   1
   2 -12  -2 10.0890  4.7911   3
   2 -12  -2 5.97144 4.04266   2
  -2  12   2 -0.8670  3.2649   1
  -1  12   2 -1.7968  3.4920   1
   0  12   2 8.16713 4.06957   1
   1  12   2 0.14420 2.96610   2
   1  12   2 1.85222 3.38731   1
   2  12   2 11.1772  4.4044   2
   2  12   2 13.4897  4.4162   1
   3  12   2 -1.2163  3.0359   2
   3  12   2 0.82034 2.78011   1
   4  12   2 34.2031  5.8820   2
   4  12   2 36.4664  5.8158   1
   5  12   2 15.7315  3.8786   1
   5  12   2 16.0247  4.4771   2
   6  12   2 6.47523 3.47637   2
   6  12   2 9.88539 3.39689   1
   7  12   2 12.8956  4.3036   2
   7  12   2 14.1862  3.5040   1
   8  12   2 -0.4137  3.0619   2
   8  12   2 2.64110 2.12688   1
   9  12   2 4.60819 3.45229   2
  10  12   2 3.52220 3.53011   2
   5 -13  -2 14.3457  6.5719   3
   5 -13  -2 24.4496  7.2487   2
   4 -13  -2 0.84798 5.00911   3
   3 -13  -2 1.80149 5.16679   3
  -3  13   2 11.0769  5.1647   1
   2 -13  -2 1.31157 4.11911   3
  -2  13   2 -1.3320  3.3788   1
  -1  13   2 21.4068  6.0968   1
   0  13   2 2.88958 3.99028   1
   1  13   2 22.3756  5.4397   1
   2  13   2 3.03825 3.59287   2
   2  13   2 -1.6817  3.3652   1
   3  13   2 16.1093  4.9070   2
   3  13   2 15.6727  4.7823   1
   4  13   2 1.31182 3.20203   1
   4  13   2 1.39538 3.64559   2
   5  13   2 1.87350 3.41533   2
   5  13   2 -1.3349  2.9818   1
   6  13   2 55.2683  6.6267   1
   6  13   2 40.1557  6.6203   2
   7  13   2 2.54165 2.94668   1
   7  13   2 6.30092 3.87636   2
   8  13   2 -0.5694  3.4338   2
   8  13   2 -1.4815  2.2111   1
   9  13   2 0.29643 3.58945   2
  10  13   2 -0.7592  3.6054   2
   4 -14  -2 -1.3460  4.9115   3
   3 -14  -2 17.9287  6.7770   3
  -3  14   2 18.0219  5.9085   1
   2 -14  -2 -0.3527  4.9095   3
  -2  14   2 -3.1846  4.0728   1
   1 -14  -2 -1.5524  4.1143   3
  -1  14   2 -0.8096  3.9257   1
   0  14   2 -5.7700  3.5641   1
   1  14   2 20.9478  5.9000   1
   2  14   2 -0.0645  3.0850   1
   3  14   2 7.31410 3.93622   2
   3  14   2 15.9033  4.9674   1
   4  14   2 73.9042  9.4652   2
   5  14   2 9.28403 4.39854   2
   5  14   2 8.74922 4.07265   1
   6  14   2 -3.5130  3.0153   1
   6  14   2 2.95987 3.73696   2
   7  14   2 -1.6462  3.5579   2
   7  14   2 -1.7744  2.5245   1
   8  14   2 2.17171 3.65667   2
   8  14   2 1.39146 3.00129   1
   9  14   2 6.73567 4.15243   2
   3 -15  -2 1.85151 5.63902   3
   2 -15  -2 -0.4255  5.5642   3
  -2  15   2 2.90922 5.16778   1
   1 -15  -2 1.98935 5.17632   3
  -1  15   2 6.30318 5.05433   1
   0  15   2 -0.9784  3.9705   1
   1  15   2 11.5796  5.2996   1
   2  15   2 -1.8633  3.6991   1
   3  15   2 24.2353  6.0336   1
   4  15   2 -1.2484  3.8691   2
   4  15   2 -2.7573  3.4509   1
   5  15   2 -0.8105  3.6482   2
   5  15   2 -4.0727  2.9422   1
   6  15   2 2.98733 4.00344   2
   6  15   2 1.81355 3.46493   1
   7  15   2 4.44507 4.46849   2
   7  15   2 6.23567 3.58120   1
   8  15   2 0.52464 3.00869   1
   8  15   2 3.24425 4.31060   2
   1 -16  -2 4.52765 5.98003   3
  -1  16   2 6.16068 5.02937   1
   0  16   2 0.43009 4.76665   1
   1  16   2 4.83185 5.10115   1
   2  16   2 20.6222  6.3518   1
   3  16   2 11.6900  5.3296   1
   4  16   2 8.47025 4.67761   1
   5  16   2 2.36692 3.78665   1
   6  16   2 -4.3597  3.3611   1
   6  16   2 -5.1145  3.5694   2
   6  16  -3 -1.7665  4.3864   2
   6  16  -3 -1.2408  3.7409   1
   5  16  -3 -0.6732  3.9266   1
   4  16  -3 2.01177 4.24513   1
   3  16  -3 4.69396 4.26255   1
  -3 -16   3 0.19261 4.59640   1
   2  16  -3 9.97189 5.31450   1
   1  16  -3 9.19056 5.27005   1
   0  16  -3 2.87482 5.06616   1
  -1  16  -3 3.74029 5.21593   1
   7  15  -3 2.83982 3.54774   1
   7  15  -3 -0.5859  4.2405   2
   6  15  -3 -1.1322  3.3755   1
   6  15  -3 1.31840 4.17927   2
   5  15  -3 1.90545 3.94841   2
   5  15  -3 2.37741 3.83317   1
   4  15  -3 7.81558 4.04996   1
   3  15  -3 -4.7698  3.1249   1
  -3 -15   3 -1.9928  3.7148   1
   2  15  -3 -0.0688  3.4862   1
  -2 -15   3 7.68844 4.89695   1
   1  15  -3 0.06811 3.96316   1
   0  15  -3 39.6710  8.0553   1
  -1  15  -3 75.8720 10.8278   1
  -2  15  -3 -4.4921  4.3391   1
   2 -15   3 2.39982 5.08040   3
   3 -15   3 10.0000  6.4153   3
   8  14  -3 -1.9552  2.5268   1
   8  14  -3 0.29854 3.90779   2
   7  14  -3 4.53951 3.11436   1
   6  14  -3 9.13728 3.84831   1
   6  14  -3 3.83213 4.11091   2
   5  14  -3 5.25970 4.33431   2
   5  14  -3 5.29870 3.80803   1
   4  14  -3 -2.1792  3.1266   2
   4  14  -3 6.63751 3.97698   1
  -4 -14   3 5.29897 4.19684   1
   3  14  -3 14.8145  5.0317   2
   3  14  -3 8.27785 4.30622   1
  -3 -14   3 19.0888  5.9648   1
   2  14  -3 2.35423 3.94381   1
  -2 -14   3 -2.7875  3.8105   1
   1  14  -3 42.9702  7.5319   1
  -1 -14   3 47.1021  8.0241   1
   0  14  -3 43.3108  7.6767   1
  -1  14  -3 0.18667 4.23423   1
  -2  14  -3 4.55780 4.40523   1
  -3  14  -3 10.8120  5.5031   1
   3 -14   3 8.26967 5.66923   3
   4 -14   3 5.22518 5.77809   3
   9  13  -3 0.23097 3.48721   2
   8  13  -3 3.00217 2.67695   1
   8  13  -3 1.97684 3.57633   2
   7  13  -3 1.03188 3.55917   2
   7  13  -3 3.30658 2.82464   1
   6  13  -3 1.90850 3.06563   1
   6  13  -3 -0.5576  3.2645   2
   5  13  -3 1.86154 3.19849   1
   5  13  -3 -3.3488  3.1724   2
   4  13  -3 0.15849 2.96467   2
   4  13  -3 -0.4314  2.9608   1
  -4 -13   3 3.21796 3.81919   1
   3  13  -3 20.2600  5.2431   1
   3  13  -3 17.1798  4.9831   2
  -3 -13   3 26.2518  5.9429   1
   2  13  -3 51.3998  7.8870   1
   2  13  -3 65.3230  8.4596   2
  -2 -13   3 59.3815  8.2998   1
   1  13  -3 1.16162 3.70115   1
  -1 -13   3 0.68027 3.59557   1
   0  13  -3 8.87311 4.69760   1
   0 -13   3 3.96895 3.88010   1
  -1  13  -3 37.4644  7.4775   1
  -2  13  -3 6.86951 4.57634   1
  -3  13  -3 45.8835  8.2260   1
   3 -13   3 44.7030  7.9477   3
   4 -13   3 7.31139 5.91586   3
   5 -13   3 1.26498 5.33324   3
   5 -13   3 2.23636 5.13480   2
  10  12  -3 -1.3841  3.4338   2
   9  12  -3 2.92101 3.64986   2
   8  12  -3 -1.3526  1.9683   1
   8  12  -3 -3.0070  3.0340   2
   7  12  -3 90.9161  8.1991   1
   7  12  -3 101.134  10.023   2
   6  12  -3 2.27755 2.83911   1
   6  12  -3 -0.3588  3.0076   2
   5  12  -3 2.19128 2.63425   1
   5  12  -3 -0.0107  2.8197   2
   4  12  -3 14.7187  4.1001   1
   4  12  -3 8.96822 3.99902   2
  -4 -12   3 6.83461 3.67421   1
   3  12  -3 95.0673  9.9414   2
   3  12  -3 80.2198  9.4564   1
  -3 -12   3 110.218  10.952   1
   2  12  -3 13.9094  4.7503   1
   2  12  -3 16.6033  4.4474   2
  -2 -12   3 6.02775 4.19459   1
   1  12  -3 11.9334  4.2563   2
   1  12  -3 13.6843  4.6980   1
  -1 -12   3 11.2285  4.6334   1
   0  12  -3 22.2602  5.4660   1
   0 -12   3 12.6469  4.4751   1
  -1  12  -3 4.28025 4.49031   1
   1 -12   3 -1.3194  3.5618   1
  -2  12  -3 2.33811 4.06803   1
   2 -12   3 4.45084 4.44460   2
  -3  12  -3 8.86644 4.38818   1
   3 -12   3 6.19473 4.72058   3
   3 -12   3 4.53301 4.62286   2
   4 -12   3 1.33708 4.21094   2
   4 -12   3 -1.3282  4.3972   3
   5 -12   3 -3.5421  5.2265   3
   5 -12   3 -2.2469  4.2696   2
   6 -12   3 0.97939 4.80745   2
   6 -12   3 10.8282  6.2198   3
  10  11  -3 4.17106 3.52379   2
   9  11  -3 6.64468 3.74832   2
   8  11  -3 9.68818 3.74341   2
   8  11  -3 11.2304  2.3149   1
   7  11  -3 15.1004  3.4811   1
   7  11  -3 21.6822  4.8306   2
   6  11  -3 7.58346 3.70453   2
   6  11  -3 11.1488  3.3201   1
   5  11  -3 22.8704  4.3451   1
   5  11  -3 19.0562  4.4764   2
  -5 -11   3 30.9440  5.4327   1
   4  11  -3 -2.9022  2.5068   2
   4  11  -3 -0.6688  2.4190   1
  -4 -11   3 1.91090 2.83583   1
   3  11  -3 171.674  12.516   1
   3  11  -3 159.686  12.299   2
  -3 -11   3 139.824  12.175   1
   2  11  -3 26.4682  4.9628   1
   2  11  -3 22.5675  4.7034   2
  -2 -11   3 22.0446  4.9269   1
   1  11  -3 221.491  16.661   1
   1  11  -3 236.565  16.713   2
  -1 -11   3 230.098  16.799   1
   0  11  -3 641.404  37.090   2
   0  11  -3 558.915  36.903   1
   0 -11   3 570.446  36.878   1
   0 -11   3 621.344  37.368   2
  -1  11  -3 -0.7115  2.8959   1
   1 -11   3 0.52341 3.40626   1
   1 -11   3 -2.5142  3.2204   2
  -2  11  -3 -1.3589  3.5693   1
   2 -11   3 2.95303 3.73737   2
  -3  11  -3 72.9834  8.8973   1
   3 -11   3 42.7817  7.3383   3
   3 -11   3 67.3570  8.7451   2
  -4  11  -3 3.56373 3.68734   1
   4 -11   3 0.70112 3.75232   2
   4 -11   3 8.11574 5.25803   3
   5 -11   3 9.11380 4.62528   2
   5 -11   3 15.5789  6.0317   3
   6 -11   3 4.44924 5.06040   2
   6 -11   3 12.7716  5.7295   3
   7 -11   3 -0.6923  4.5320   2
   7 -11   3 -6.7091  4.8935   3
  11  10  -3 7.95642 3.68989   2
  10  10  -3 5.75885 3.56033   2
   9  10  -3 -2.4562  2.5688   2
   8  10  -3 -2.1612  2.5809   2
   7  10  -3 3.09582 2.01820   1
   7  10  -3 4.75352 2.91379   2
   6  10  -3 2.71416 2.56569   1
   6  10  -3 -0.6689  2.6675   2
   5  10  -3 67.5021  7.7778   2
   5  10  -3 83.3267  7.2979   1
  -5 -10   3 85.5701  8.7195   1
   4  10  -3 28.6507  4.8310   2
   4  10  -3 29.6444  4.6969   1
  -4 -10   3 22.0416  4.5277   1
   3  10  -3 23.2901  4.3192   2
   3  10  -3 10.7422  3.5661   1
  -3 -10   3 22.6161  4.2603   1
   2  10  -3 -2.5643  2.2477   1
   2  10  -3 -1.4602  2.4597   2
  -2 -10   3 -0.0320  2.7735   1
   1  10  -3 3.91599 2.89919   2
   1  10  -3 -0.9389  2.3847   1
  -1 -10   3 4.54889 2.88176   1
  -1 -10   3 4.07951 2.86194   2
   0  10  -3 30.5636  5.0269   2
   0  10  -3 26.6368  5.3439   1
   0 -10   3 43.8472  6.0975   1
   0 -10   3 32.7069  5.6714   2
  -1  10  -3 127.761  10.211   2
  -1  10  -3 104.313  10.925   1
   1 -10   3 117.752  10.770   2
   1 -10   3 111.360   9.972   1
  -2  10  -3 15.0779  4.3185   1
   2 -10   3 14.2082  4.1208   2
   2 -10   3 14.5070  3.9702   1
  -3  10  -3 25.0501  5.3992   1
   3 -10   3 13.2505  4.6645   3
   3 -10   3 22.2209  5.3399   2
  -4  10  -3 61.6417  8.1599   1
   4 -10   3 55.9169  7.6350   2
   4 -10   3 36.7809  7.0776   3
   5 -10   3 3.16765 3.78650   2
   5 -10   3 7.94634 4.92128   3
   6 -10   3 2.47726 4.94724   3
   6 -10   3 -1.7444  3.9127   2
   7 -10   3 4.02270 4.32437   2
   7 -10   3 5.43179 4.92367   3
   8 -10   3 -0.4337  4.7090   2
   8 -10   3 -3.0623  4.6619   3
  11   9  -3 37.0820  5.5076   2
  10   9  -3 -0.2076  2.6429   2
   9   9  -3 4.47402 2.65468   2
   8   9  -3 10.1414  3.2498   2
   7   9  -3 8.11753 2.15256   1
   7   9  -3 7.27784 3.19720   2
   6   9  -3 25.2990  3.7774   1
   6   9  -3 32.9607  4.8154   2
   5   9  -3 4.39890 2.78349   2
   5   9  -3 12.4385  3.0705   1
  -5  -9   3 17.5947  3.7075   1
   4   9  -3 43.0538  5.2208   1
   4   9  -3 41.6884  5.4381   2
   4   9  -3 36.9050  5.1468   1
  -4  -9   3 35.0120  5.2718   1
   3   9  -3 1.03751 2.17413   2
   3   9  -3 -1.1431  1.9387   1
   3   9  -3 1.41317 2.43332   2
  -3  -9   3 1.77179 2.15206   2
  -3  -9   3 0.75481 2.05410   1
   2   9  -3 2.16561 2.47087   1
   2   9  -3 6.99659 2.82561   2
  -2  -9   3 -3.9304  1.7279   1
  -2  -9   3 -1.9977  1.9077   2
   1   9  -3 256.206  17.570   2
   1   9  -3 266.147  17.905   1
  -1  -9   3 264.877  17.844   1
  -1  -9   3 279.968  18.157   2
   0   9  -3 62.0327  7.3426   1
   0   9  -3 83.0670  7.7179   2
   0  -9   3 71.2447  7.6673   1
   0  -9   3 60.7433  7.1178   2
  -1   9  -3 219.120  16.758   2
  -1   9  -3 268.022  17.761   1
   1  -9   3 243.402  17.294   1
   1  -9   3 302.618  18.056   2
  -2   9  -3 532.961  33.167   1
   2  -9   3 531.388  32.814   1
   2  -9   3 544.600  33.321   2
  -3   9  -3 186.428  13.949   1
   3  -9   3 197.016  14.704   3
   3  -9   3 168.210  14.003   2
  -4   9  -3 5.59193 3.66394   1
   4  -9   3 7.91067 3.89765   2
   4  -9   3 12.9573  4.5686   3
   5  -9   3 2.83291 4.24831   3
   5  -9   3 2.85065 3.36671   2
   6  -9   3 2.42962 4.30971   3
   6  -9   3 -0.4435  3.2033   2
   7  -9   3 2.59525 3.70900   2
   7  -9   3 4.95596 4.82010   3
   8  -9   3 -4.9006  4.3701   3
   8  -9   3 -3.3781  3.7070   2
   9  -9   3 2.54776 4.99576   2
   9  -9   3 9.84050 6.02339   3
  11   8  -3 0.42680 2.95056   2
  10   8  -3 0.32971 2.34715   2
   9   8  -3 2.27017 2.47378   2
   8   8  -3 1.47307 2.43689   2
   7   8  -3 1.86206 2.21980   2
   7   8  -3 2.14701 2.46802   2
   6   8  -3 2.00603 1.82995   1
   6   8  -3 -0.3731  1.6522   1
   6   8  -3 1.29231 2.51203   2
   6   8  -3 -0.6781  2.0053   2
  -6  -8   3 -0.1756  2.1064   1
   5   8  -3 4.64179 2.42895   2
   5   8  -3 4.91816 2.56550   2
   5   8  -3 6.82395 2.31428   1
   5   8  -3 3.46487 2.00320   1
  -5  -8   3 3.76640 2.21308   1
   4   8  -3 6.29436 2.53614   1
   4   8  -3 6.44498 2.41407   2
   4   8  -3 4.91537 2.37604   2
   4   8  -3 4.12120 2.21709   1
  -4  -8   3 6.87910 2.45294   1
   3   8  -3 1.99065 1.81078   1
   3   8  -3 1.02583 2.00480   1
   3   8  -3 2.01401 2.07169   2
   3   8  -3 1.40071 1.92361   2
  -3  -8   3 -1.6834  1.8714   1
  -3  -8   3 -0.9321  1.7552   2
   2   8  -3 109.274   8.116   2
   2   8  -3 101.394   8.330   1
  -2  -8   3 105.895   8.300   2
  -2  -8   3 86.1612  8.0137   1
   1   8  -3 373.931  23.683   1
   1   8  -3 364.036  23.461   2
  -1  -8   3 368.337  23.631   1
  -1  -8   3 419.693  24.092   2
   0   8  -3 12.3599  3.1167   2
   0   8  -3 17.1824  3.5002   1
   0  -8   3 15.3689  3.3679   1
   0  -8   3 13.8771  3.2347   2
  -1   8  -3 15.3939  3.0863   2
  -1   8  -3 15.6462  3.4532   1
   1  -8   3 11.2935  3.0360   2
   1  -8   3 11.7438  3.0869   1
  -2   8  -3 129.716   9.706   1
  -2   8  -3 104.271   8.853   2
   2  -8   3 116.644   9.376   1
   2  -8   3 115.140   9.625   2
  -3   8  -3 3.42518 2.84466   1
   3  -8   3 4.59947 3.27217   3
   3  -8   3 -0.7466  2.2659   2
  -4   8  -3 25.9542  4.8962   1
   4  -8   3 23.6841  5.1664   3
   4  -8   3 13.5158  4.2038   2
  -5   8  -3 -3.3666  2.8878   1
   5  -8   3 0.55533 3.51708   3
   5  -8   3 0.11619 2.95921   2
   6  -8   3 119.439  13.104   3
   6  -8   3 134.998  11.255   2
   7  -8   3 9.33017 3.96098   2
   7  -8   3 10.0289  5.0897   3
   8  -8   3 1.31588 4.38084   3
   8  -8   3 0.35500 3.30529   2
   9  -8   3 -4.4500  4.0247   3
   9  -8   3 0.23960 4.11686   2
  12   7  -3 2.49077 2.80840   2
  11   7  -3 14.7597  3.4587   2
  10   7  -3 -0.9468  2.3655   2
   9   7  -3 61.5370  6.4374   2
   9   7  -3 65.9112  6.4128   2
   8   7  -3 4.45012 2.39870   2
   8   7  -3 8.96071 3.01754   2
   7   7  -3 13.9016  2.9798   2
   7   7  -3 13.7744  3.1943   2
   6   7  -3 46.7103  4.1606   1
   6   7  -3 51.1074  5.5650   2
   6   7  -3 49.4628  4.1169   1
   6   7  -3 43.5483  4.9678   2
  -6  -7   3 49.0429  5.3295   1
   5   7  -3 26.5496  3.2663   1
   5   7  -3 24.3039  3.8560   2
   5   7  -3 23.3765  3.4679   2
  -5  -7   3 16.2316  3.2564   1
   4   7  -3 6.74914 2.22084   2
   4   7  -3 10.2916  2.4517   1
   4   7  -3 13.7370  2.7603   1
  -4  -7   3 9.50618 2.52558   1
   3   7  -3 0.51301 2.00054   2
   3   7  -3 -0.5920  1.6156   1
   3   7  -3 -3.9383  1.5179   2
   3   7  -3 -1.2402  1.8405   1
  -3  -7   3 -2.1730  1.6840   1
  -3  -7   3 1.91239 1.86667   2
   2   7  -3 871.889  52.510   2
   2   7  -3 946.472  52.879   2
   2   7  -3 896.591  52.322   1
   2   7  -3 935.645  52.279   1
  -2  -7   3 898.945  52.372   1
  -2  -7   3 903.423  52.634   2
   1   7  -3 229.943  14.417   1
   1   7  -3 232.732  14.190   2
  -1  -7   3 216.371  14.207   2
  -1  -7   3 181.475  13.969   1
   0   7  -3 22.8503  3.7824   1
   0   7  -3 35.2856  4.1108   2
   0  -7   3 30.8065  4.1422   2
   0  -7   3 23.5139  3.7505   1
  -1   7  -3 48.6974  5.5081   2
  -1   7  -3 59.4522  6.2593   1
   1  -7   3 60.9115  6.1963   2
   1  -7   3 64.2524  6.3200   1
  -2   7  -3 65.6723  6.1694   2
  -2   7  -3 88.2906  7.0049   1
   2  -7   3 62.1015  6.6240   1
   2  -7   3 66.9991  7.0146   2
   2  -7   3 79.3250  6.9745   2
  -3   7  -3 318.754  20.289   1
  -3   7  -3 327.758  19.593   2
   3  -7   3 263.126  20.621   3
   3  -7   3 325.146  19.957   1
   3  -7   3 324.827  20.259   1
   3  -7   3 318.561  20.386   2
   3  -7   3 321.593  20.219   2
  -4   7  -3 477.493  28.900   1
   4  -7   3 461.773  28.931   2
   4  -7   3 425.139  30.146   3
   4  -7   3 501.706  28.715   1
  -5   7  -3 7.14040 3.27532   1
   5  -7   3 9.57285 4.36588   3
   5  -7   3 3.74444 3.16594   2
   6  -7   3 33.2673  6.6125   3
   6  -7   3 24.3448  4.9046   2
   7  -7   3 2.67986 3.26668   2
   7  -7   3 3.95253 4.37243   3
   8  -7   3 0.87009 3.63865   3
   8  -7   3 0.18086 3.17895   2
   9  -7   3 -1.0731  3.2435   2
   9  -7   3 4.69629 5.02062   3
  10  -7   3 3.33634 4.17003   2
  10  -7   3 2.77706 5.91859   3
  12   6  -3 3.43898 2.72325   2
  11   6  -3 18.2106  3.5743   2
  10   6  -3 6.80893 2.55433   2
  10   6  -3 2.39780 2.59640   2
   9   6  -3 2.76087 2.35430   2
   9   6  -3 4.23164 2.31218   2
   8   6  -3 8.11322 2.48046   2
   8   6  -3 7.22464 2.54419   2
   7   6  -3 -0.0215  2.0247   2
   7   6  -3 1.37820 1.84602   2
   6   6  -3 2.44535 1.78230   2
   6   6  -3 2.31820 1.84811   2
  -6  -6   3 2.08312 1.63118   1
   5   6  -3 20.5086  2.6367   1
   5   6  -3 20.5217  3.0204   2
   5   6  -3 22.3228  2.6443   1
   5   6  -3 17.6770  3.0743   2
  -5  -6   3 18.1786  2.9023   1
   4   6  -3 62.2643  5.6192   2
   4   6  -3 66.3316  5.2697   1
   4   6  -3 67.2137  5.3315   2
   4   6  -3 55.6253  5.1315   1
  -4  -6   3 62.7840  5.4320   1
   3   6  -3 127.405   8.532   2
   3   6  -3 124.035   8.536   1
   3   6  -3 104.085   8.559   2
   3   6  -3 127.023   8.589   1
  -3  -6   3 122.379   8.291   2
  -3  -6   3 119.758   8.639   1
   2   6  -3 16.9220  2.7235   2
   2   6  -3 17.2074  2.9795   2
   2   6  -3 21.1860  2.9999   1
   2   6  -3 12.7403  2.7011   1
  -2  -6   3 18.5809  3.0496   1
  -2  -6   3 16.7274  2.7920   2
   1   6  -3 217.289  13.994   2
   1   6  -3 209.161  14.020   1
  -1  -6   3 225.086  14.050   2
  -1  -6   3 221.921  14.071   1
   0   6  -3 187.542  12.351   1
   0   6  -3 180.923  12.028   2
   0  -6   3 187.205  12.417   2
   0  -6   3 184.929  12.343   1
  -1   6  -3 42.0704  4.8958   1
  -1   6  -3 48.2020  4.8280   2
   1  -6   3 43.1229  4.8039   1
   1  -6   3 49.0707  5.2147   2
  -2   6  -3 455.438  27.577   1
  -2   6  -3 482.345  27.306   2
   2  -6   3 434.983  27.277   1
   2  -6   3 465.894  27.557   1
   2  -6   3 447.146  27.522   2
   2  -6   3 455.599  27.687   2
  -3   6  -3 96.4456  7.1648   2
  -3   6  -3 101.363   7.861   1
   3  -6   3 90.4187  7.6898   2
   3  -6   3 99.6180  7.7820   1
   3  -6   3 81.4170  7.2482   1
   3  -6   3 88.8350  8.1440   3
   3  -6   3 104.070   7.791   2
  -4   6  -3 184.898  13.372   1
   4  -6   3 203.286  14.468   3
   4  -6   3 188.482  13.065   1
   4  -6   3 201.777  13.557   2
  -5   6  -3 198.323  12.665   1
   5  -6   3 192.061  12.750   2
   5  -6   3 173.994  13.829   3
   5  -6   3 131.603  11.618   2
   6  -6   3 214.715  16.671   3
   6  -6   3 198.280  14.609   2
   7  -6   3 7.72832 3.52541   2
   7  -6   3 7.16935 4.61980   3
   8  -6   3 33.5295  5.5736   2
   8  -6   3 33.0192  6.8662   3
   9  -6   3 -1.9858  3.1010   3
   9  -6   3 1.71566 3.42231   2
  10  -6   3 -1.4973  3.1980   2
  10  -6   3 1.01984 4.41690   3
  12   5  -3 2.72252 2.31899   2
  11   5  -3 4.22006 2.47616   2
  11   5  -3 2.25016 2.30332   2
  10   5  -3 8.44244 2.47753   2
  10   5  -3 5.70201 2.51337   2
   9   5  -3 6.34494 2.08211   2
   9   5  -3 2.04500 1.97777   2
   8   5  -3 111.077   8.232   2
   8   5  -3 115.736   8.104   2
   7   5  -3 66.9434  5.4600   2
   7   5  -3 66.1540  5.6181   2
   6   5  -3 3.64340 1.67259   2
   6   5  -3 4.87856 1.89906   2
  -6  -5   3 6.69174 1.76728   1
   5   5  -3 225.329  13.771   2
   5   5  -3 236.052  14.044   2
   5   5  -3 223.620  13.137   1
   5   5  -3 207.485  13.026   1
  -5  -5   3 221.582  13.758   1
   4   5  -3 153.571   9.975   2
   4   5  -3 154.665  10.222   2
   4   5  -3 159.059   9.809   1
  -4  -5   3 144.995   9.953   1
   3   5  -3 188.465  11.146   1
   3   5  -3 171.107  11.179   2
   3   5  -3 152.477  11.062   1
  -3  -5   3 187.384  11.355   1
   2   5  -3 18.3566  2.6496   2
   2   5  -3 11.7939  2.3404   1
   2   5  -3 15.9735  2.3981   2
   2   5  -3 21.3876  2.6352   1
  -2  -5   3 19.5271  2.5522   2
  -2  -5   3 14.4524  2.4647   1
   1   5  -3 350.234  20.340   2
   1   5  -3 334.647  20.412   1
   1   5  -3 348.897  20.327   1
   1   5  -3 333.201  20.520   2
  -1  -5   3 339.620  20.391   2
  -1  -5   3 322.335  20.234   1
   0   5  -3 222.505  14.070   1
   0   5  -3 222.270  13.890   2
   0  -5   3 230.029  14.048   1
   0  -5   3 215.351  14.019   2
  -1   5  -3 814.501  46.264   2
  -1   5  -3 778.849  46.223   1
   1  -5   3 764.156  46.126   1
   1  -5   3 845.326  46.488   1
   1  -5   3 815.949  46.566   2
   1  -5   3 814.969  46.325   2
  -2   5  -3 614.253  34.597   1
  -2   5  -3 513.367  34.101   2
   2  -5   3 628.559  34.512   1
   2  -5   3 530.478  34.550   2
   2  -5   3 632.941  34.666   2
   2  -5   3 634.008  34.612   1
  -3   5  -3 5.82206 2.06718   1
  -3   5  -3 8.37153 1.88325   2
   3  -5   3 6.37639 2.05681   1
   3  -5   3 8.65579 2.32707   2
   3  -5   3 5.77228 1.96038   1
   3  -5   3 4.22593 1.92565   2
   3  -5   3 9.06529 2.66296   3
  -4   5  -3 161.643  11.319   1
   4  -5   3 160.773  12.261   3
   4  -5   3 167.583  11.062   1
   4  -5   3 162.481  11.359   2
  -5   5  -3 55.4864  5.9296   1
   5  -5   3 52.1727  5.9527   2
   5  -5   3 58.5199  7.1826   3
   5  -5   3 57.0018  5.7440   2
  -6   5  -3 150.198  11.387   1
   6  -5   3 169.516  11.402   2
   6  -5   3 156.205  11.493   2
   6  -5   3 147.087  12.980   3
   7  -5   3 -0.2656  2.6997   2
   7  -5   3 2.25811 3.71805   3
   8  -5   3 17.2720  4.0216   2
   8  -5   3 24.7422  6.3145   3
   9  -5   3 4.65952 4.55061   3
   9  -5   3 0.02214 3.13851   2
  10  -5   3 0.10105 2.98330   2
  10  -5   3 -1.3805  4.1370   3
  11  -5   3 6.84494 4.14649   2
  11  -5   3 5.67071 5.17136   3
  12   4  -3 3.14619 2.36327   2
  11   4  -3 -2.2871  1.9098   2
  11   4  -3 1.90886 2.64600   2
  10   4  -3 11.9200  2.5484   2
  10   4  -3 11.7012  2.5837   2
   9   4  -3 6.60429 1.98674   2
   9   4  -3 2.47910 1.81314   2
   8   4  -3 37.8882  3.7662   2
   8   4  -3 33.8531  3.6281   2
   7   4  -3 -0.3520  1.2967   2
   7   4  -3 0.31544 1.37562   2
   6   4  -3 4.47484 1.61491   2
   6   4  -3 7.11294 1.68416   2
  -6  -4   3 6.59098 1.72169   1
   5   4  -3 281.538  16.944   2
   5   4  -3 284.278  17.061   2
  -5  -4   3 288.078  16.980   1
   4   4  -3 332.658  20.737   2
   4   4  -3 353.754  20.357   1
   4   4  -3 363.840  20.723   2
  -4  -4   3 356.536  20.654   1
   3   4  -3 1121.23   64.14   2
   3   4  -3 1190.51   63.82   1
   3   4  -3 1104.71   63.77   1
  -3  -4   3 1125.41   63.86   1
   2   4  -3 118.010   7.436   2
   2   4  -3 107.591   7.311   1
   2   4  -3 115.595   7.467   1
   2   4  -3 98.8803  7.3878   2
  -2  -4   3 111.507   7.259   2
  -2  -4   3 103.221   7.297   1
   1   4  -3 295.119  17.087   2
   1   4  -3 276.538  16.810   2
   1   4  -3 275.988  16.852   1
   1   4  -3 285.974  16.967   1
  -1  -4   3 259.701  16.866   2
  -1  -4   3 294.538  16.989   1
   0   4  -3 47.6607  4.1613   2
   0   4  -3 53.4530  4.3716   1
   0   4  -3 59.4101  4.6248   1
   0  -4   3 46.9889  4.4070   2
   0  -4   3 59.1134  4.6117   1
   0  -4   3 51.8702  4.2351   2
   0  -4   3 54.5072  4.4287   1
  -1   4  -3 133.045   8.507   2
  -1   4  -3 124.027   8.735   1
   1  -4   3 154.680   8.824   2
   1  -4   3 110.548   8.490   1
   1  -4   3 128.630   8.717   2
   1  -4   3 132.919   8.760   1
  -2   4  -3 133.632   8.416   2
  -2   4  -3 121.742   8.637   1
   2  -4   3 137.111   8.770   1
   2  -4   3 116.625   8.681   2
   2  -4   3 129.262   8.600   1
   2  -4   3 126.943   8.614   2
  -3   4  -3 229.859  14.732   1
   3  -4   3 224.369  14.594   1
   3  -4   3 238.679  15.726   3
   3  -4   3 250.994  14.975   2
   3  -4   3 237.067  14.575   1
  -4   4  -3 5.47621 1.87774   1
   4  -4   3 5.08449 2.02058   2
   4  -4   3 6.31512 1.97139   2
   4  -4   3 8.41849 2.70514   3
  -5   4  -3 172.968  11.427   1
   5  -4   3 166.534  11.213   2
   5  -4   3 182.395  13.049   3
   5  -4   3 157.501  11.305   2
  -6   4  -3 100.600   7.763   1
   6  -4   3 100.008   7.776   2
   6  -4   3 84.0936  9.5132   3
   6  -4   3 100.109   7.817   2
   7  -4   3 24.1281  4.0164   2
   7  -4   3 18.6638  5.1938   3
   7  -4   3 24.1782  3.8662   2
   8  -4   3 309.102  22.597   3
   8  -4   3 284.589  18.983   2
   9  -4   3 35.7532  5.2522   2
   9  -4   3 43.7187  7.9909   3
  10  -4   3 2.58990 4.46681   3
  10  -4   3 1.79877 3.03612   2
  11  -4   3 3.49758 3.54678   2
  11  -4   3 0.49923 4.41464   3
  12   3  -3 1.01499 1.98523   2
  11   3  -3 -2.6340  2.5145   2
  11   3  -3 2.59046 4.54383   3
  11   3  -3 -2.1300  1.6884   2
  10   3  -3 4.02013 2.31256   2
  10   3  -3 0.80399 3.53016   3
  10   3  -3 6.90022 2.16722   2
   9   3  -3 20.6336  2.7932   2
   9   3  -3 20.0718  2.8126   2
   9   3  -3 12.5534  4.6856   3
   8   3  -3 3.83582 1.70935   2
   8   3  -3 1.60615 1.61293   2
   8   3  -3 2.77888 3.42070   3
   7   3  -3 1.56928 1.33780   2
   7   3  -3 5.85918 3.10365   3
   7   3  -3 3.61735 1.43141   2
  -7  -3   3 2.37025 1.41938   1
   6   3  -3 541.839  29.783   2
   6   3  -3 492.891  33.330   3
   6   3  -3 504.616  29.740   2
  -6  -3   3 533.174  29.866   1
   5   3  -3 133.770   8.349   2
   5   3  -3 132.734   8.294   2
  -5  -3   3 131.904   8.440   1
   4   3  -3 6.21868 1.14051   1
   4   3  -3 6.65966 1.44896   2
   4   3  -3 6.12744 1.40470   2
   4   3  -3 6.31437 1.00809   1
  -4  -3   3 3.72296 1.30773   1
   3   3  -3 532.466  29.920   2
   3   3  -3 540.841  29.847   2
   3   3  -3 496.189  29.621   1
  -3  -3   3 515.838  29.764   1
   2   3  -3 3308.64  180.02   1
   2   3  -3 3248.69  179.95   1
   2   3  -3 3163.65  180.92   2
  -2  -3   3 3231.78  180.82   2
  -2  -3   3 3269.36  179.97   1
   1   3  -3 73.6527  5.2502   1
   1   3  -3 73.9558  5.1392   1
   1   3  -3 69.3100  5.1046   2
   1   3  -3 70.7978  5.2269   2
  -1  -3   3 77.2342  5.3713   1
  -1  -3   3 73.2093  5.1326   1
  -1  -3   3 73.6018  5.2310   2
   0   3  -3 283.593  16.946   2
   0   3  -3 290.616  17.151   2
   0   3  -3 291.188  16.948   1
   0   3  -3 286.282  17.034   1
   0  -3   3 274.490  17.024   2
   0  -3   3 277.712  17.016   1
   0  -3   3 288.221  16.947   2
   0  -3   3 289.725  16.978   1
  -1   3  -3 174.045  10.830   1
  -1   3  -3 175.167  10.672   2
  -1   3  -3 174.330  10.867   1
   1  -3   3 183.369  10.831   2
   1  -3   3 172.480  10.889   2
   1  -3   3 164.613  10.790   1
   1  -3   3 173.588  10.778   1
  -2   3  -3 278.454  16.339   1
  -2   3  -3 275.279  16.019   2
   2  -3   3 255.465  16.100   1
   2  -3   3 260.565  16.317   2
   2  -3   3 286.964  16.329   1
  -3   3  -3 770.822  43.850   1
   3  -3   3 780.601  43.659   1
   3  -3   3 748.706  46.200   3
   3  -3   3 777.945  44.074   2
  -4   3  -3 1016.24   58.27   1
   4  -3   3 1035.53   58.39   2
   4  -3   3 1047.34   58.59   2
   4  -3   3 1017.75   61.86   3
  -5   3  -3 777.125  48.340   1
   5  -3   3 879.488  52.130   3
   5  -3   3 877.489  48.572   2
   5  -3   3 868.951  48.762   2
  -6   3  -3 3.57085 1.73031   1
   6  -3   3 0.47579 2.42896   3
   6  -3   3 1.37458 1.72189   2
   6  -3   3 -1.4796  1.3912   2
   7  -3   3 41.0066  6.5276   3
   7  -3   3 40.9489  4.4379   2
   7  -3   3 37.4077  4.4205   2
   8  -3   3 27.5849  4.0409   2
   8  -3   3 21.3862  5.5243   3
   8  -3   3 23.4984  3.7532   2
   9  -3   3 -0.2830  2.5679   2
   9  -3   3 2.19157 3.71859   3
   9  -3   3 4.05603 2.59183   2
  10  -3   3 -4.8271  2.5472   2
  10  -3   3 2.42342 4.18626   3
  11  -3   3 25.7030  4.7802   2
  11  -3   3 24.1567  6.5608   3
  12   2  -3 4.99451 2.63940   2
  12   2  -3 6.26965 5.47587   3
  11   2  -3 -5.9645  3.4559   3
  11   2  -3 -0.3026  1.9941   2
  11   2  -3 -0.4425  2.4675   2
  10   2  -3 1.23838 1.88413   2
  10   2  -3 0.29058 2.24731   2
  10   2  -3 0.57091 3.27246   3
   9   2  -3 10.0723  4.5306   3
   9   2  -3 12.3769  2.3739   2
   9   2  -3 14.8435  2.6415   2
   8   2  -3 157.420  10.075   2
   8   2  -3 161.344  13.824   3
   8   2  -3 159.259  10.010   2
   7   2  -3 22.1861  4.6606   3
   7   2  -3 23.6074  2.5074   2
   7   2  -3 22.8514  2.4085   2
  -7  -2   3 25.0417  2.7919   1
   6   2  -3 2.16498 2.53556   3
   6   2  -3 6.49020 1.41370   2
   6   2  -3 6.43498 1.32448   2
  -6  -2   3 5.77286 1.49317   1
   5   2  -3 3.69047 2.32578   3
   5   2  -3 4.38689 1.28272   2
   5   2  -3 3.65186 1.23889   2
  -5  -2   3 3.47438 1.41305   1
   4   2  -3 220.163  13.402   2
   4   2  -3 232.419  15.535   3
   4   2  -3 240.038  13.454   2
  -4  -2   3 225.029  13.518   1
   3   2  -3 3040.30  171.69   3
   3   2  -3 2972.32  163.35   2
   3   2  -3 2950.07  163.29   2
   3   2  -3 2973.61  162.34   1
  -3  -2   3 2726.80  162.51   1
   2   2  -3 26.0358  2.3039   2
   2   2  -3 28.9558  2.4769   1
   2   2  -3 27.8501  2.3627   1
  -2  -2   3 25.5863  2.1879   2
  -2  -2   3 26.6892  2.9820   3
  -2  -2   3 24.0876  2.4636   1
  -2  -2   3 19.4222  2.2609   1
   1   2  -3 16.1337  1.9639   2
   1   2  -3 16.4240  1.9419   1
   1   2  -3 15.6354  1.8358   2
   1   2  -3 18.7111  1.9780   1
  -1  -2   3 20.6160  2.0355   2
  -1  -2   3 19.6590  2.0942   1
  -1  -2   3 17.8070  1.9268   1
   0   2  -3 23.0247  2.1087   2
   0   2  -3 27.1674  2.5702   2
   0   2  -3 19.8880  2.2739   1
   0   2  -3 27.3939  2.3106   1
   0  -2   3 26.7268  2.4048   1
   0  -2   3 19.4904  2.1968   1
   0  -2   3 27.9060  2.4254   2
   0  -2   3 25.5981  2.3773   2
  -1   2  -3 85.3158  5.7587   2
  -1   2  -3 93.8628  5.9681   1
  -1   2  -3 94.1241  5.9319   1
   1  -2   3 86.0660  5.8844   1
   1  -2   3 86.0140  5.7836   2
   1  -2   3 88.7070  5.9733   2
  -2   2  -3 127.572   7.738   1
  -2   2  -3 115.578   7.351   2
   2  -2   3 131.700   7.782   2
   2  -2   3 122.844   8.081   3
   2  -2   3 106.869   7.505   1
  -3   2  -3 1554.52   85.11   1
   3  -2   3 1542.46   84.86   1
   3  -2   3 1561.10   85.35   2
   3  -2   3 1400.43   89.60   3
   3  -2   3 1551.91   85.55   2
  -4   2  -3 14.6250  2.1514   1
   4  -2   3 14.1056  2.1460   2
   4  -2   3 15.0063  2.9347   3
   4  -2   3 15.0995  2.0009   2
  -5   2  -3 34.0940  3.4880   1
   5  -2   3 40.1624  3.6182   2
   5  -2   3 29.8987  4.5889   3
   5  -2   3 32.1120  3.1392   2
  -6   2  -3 314.433  18.737   1
   6  -2   3 324.029  18.594   2
   6  -2   3 271.692  21.064   3
   6  -2   3 329.061  18.816   2
   7  -2   3 312.573  22.837   3
   7  -2   3 322.040  19.508   2
   7  -2   3 343.145  19.834   2
   8  -2   3 57.2454  5.4864   2
   8  -2   3 42.5394  7.0974   3
   8  -2   3 70.4213  5.4008   2
   9  -2   3 9.40503 2.64684   2
   9  -2   3 15.0464  3.1695   2
   9  -2   3 18.0996  5.0999   3
  10  -2   3 64.0125  6.1312   2
  10  -2   3 54.3517  8.9724   3
  10  -2   3 62.2329  6.3010   2
  11  -2   3 -1.5377  4.1699   3
  11  -2   3 -0.1010  2.6318   2
  12  -2   3 5.59299 3.25043   2
  12  -2   3 8.87789 5.64370   3
  12   1  -3 4.59027 4.66351   3
  12   1  -3 0.53333 2.51629   2
  11   1  -3 7.48328 2.88583   2
  11   1  -3 7.13968 2.66685   2
  11   1  -3 11.1038  5.4742   3
  10   1  -3 38.6892  7.3762   3
  10   1  -3 36.9586  4.2752   2
  10   1  -3 33.8876  4.1214   2
  10   1  -3 39.8551  4.4103   2
   9   1  -3 42.8458  4.3727   2
   9   1  -3 38.4275  4.1492   2
   9   1  -3 36.8869  6.8174   3
   8   1  -3 163.322  11.095   2
   8   1  -3 177.156  11.007   2
   8   1  -3 196.724  15.055   3
   7   1  -3 36.2690  3.2960   2
   7   1  -3 25.6193  5.1188   3
   7   1  -3 36.4053  3.3815   2
  -7  -1   3 35.4260  3.4568   1
   6   1  -3 13.4613  1.9711   2
   6   1  -3 15.2216  3.8009   3
   6   1  -3 18.4178  2.0659   2
  -6  -1   3 16.0391  2.1503   1
   5   1  -3 1432.42   83.85   2
   5   1  -3 1570.29   83.91   2
   5   1  -3 1516.89   89.76   3
  -5  -1   3 1484.76   83.61   1
   4   1  -3 -0.5341  0.8069   2
   4   1  -3 0.03741 0.86693   2
   4   1  -3 1.27518 1.68972   3
   4   1  -3 0.65506 0.86063   2
  -4  -1   3 0.13590 0.77946   1
   3   1  -3 25.6626  3.6696   3
   3   1  -3 43.3783  2.8197   1
   3   1  -3 41.6339  2.9138   2
   3   1  -3 33.2977  2.8167   2
  -3  -1   3 36.9355  2.9200   1
   2   1  -3 120.837   7.931   1
   2   1  -3 129.618   8.058   1
   2   1  -3 145.730   8.102   2
   2   1  -3 134.276   8.999   3
  -2  -1   3 125.312   8.929   3
  -2  -1   3 138.637   7.881   2
  -2  -1   3 132.738   8.089   1
   1   1  -3 13.2876  1.5305   2
   1   1  -3 6.57859 1.11095   2
   1   1  -3 9.57131 1.30469   1
  -1  -1   3 11.2447  1.2667   2
  -1  -1   3 11.4405  1.3628   2
  -1  -1   3 9.21111 1.33270   1
  -1  -1   3 11.5371  1.4913   3
   0   1  -3 960.083  53.106   1
   0   1  -3 908.370  53.417   2
   0  -1   3 978.509  53.336   2
  -1   1  -3 1936.58  107.06   2
  -1   1  -3 2011.80  106.61   1
  -1   1  -3 1816.14  107.17   2
   1  -1   3 1915.13  106.56   1
  -2   1  -3 84.2481  5.7966   3
  -2   1  -3 86.2765  5.2413   2
  -2   1  -3 88.4431  5.5636   1
   2  -1   3 91.6424  5.6895   2
   2  -1   3 83.8760  5.8914   3
   2  -1   3 86.1470  5.4484   1
  -3   1  -3 166.740  11.673   3
   3  -1   3 192.884  10.885   2
   3  -1   3 194.009  12.017   3
   3  -1   3 174.907  10.643   2
   3  -1   3 182.886  10.570   1
  -4   1  -3 709.120  40.843   1
   4  -1   3 754.865  44.042   3
   4  -1   3 753.793  40.970   2
   4  -1   3 691.518  40.774   2
  -5   1  -3 9.26535 1.71077   1
   5  -1   3 9.81133 1.76587   2
   5  -1   3 11.2587  1.4714   2
   5  -1   3 9.55756 2.74851   3
  -6   1  -3 511.381  29.583   1
   6  -1   3 444.578  32.683   3
   6  -1   3 508.163  29.370   2
   6  -1   3 580.561  29.666   2
   7  -1   3 190.890  11.945   2
   7  -1   3 209.605  12.276   2
   7  -1   3 195.650  15.091   3
   8  -1   3 11.3730  2.3131   2
   8  -1   3 6.28805 1.82605   2
   8  -1   3 4.10554 3.58488   3
   9  -1   3 2.54902 3.46283   3
   9  -1   3 1.63101 1.90691   2
   9  -1   3 -1.2505  1.4965   2
  10  -1   3 68.7066  9.4972   3
  10  -1   3 64.2163  5.7563   2
  10  -1   3 64.3257  5.8902   2
  11  -1   3 11.7091  5.3199   3
  11  -1   3 17.5856  3.3444   2
  11  -1   3 16.9972  3.3876   2
  12  -1   3 -5.6567  2.5344   2
  12  -1   3 -5.7055  4.1285   3
  12   0  -3 8.06222 3.03643   2
  12   0  -3 7.36510 5.95767   3
  11   0  -3 -3.7311  3.6423   3
  11   0  -3 1.38485 2.24940   2
  11   0  -3 1.18309 2.47314   2
  10   0  -3 -0.3330  2.3850   2
  10   0  -3 3.45597 4.04212   3
  10   0  -3 1.85764 2.26292   2
   9   0  -3 46.5817  4.7128   2
   9   0  -3 47.0475  7.9445   3
   9   0  -3 45.8113  4.7661   2
   8   0  -3 -0.2783  1.7909   2
   8   0  -3 3.05127 1.97554   2
   8   0  -3 0.01868 2.91889   3
   7   0  -3 13.2808  2.3297   2
   7   0  -3 12.5430  2.2890   2
   7   0  -3 10.0938  3.7070   3
   6   0  -3 17.2286  2.4014   2
   6   0  -3 19.8896  2.5083   2
   6   0  -3 19.6251  4.0837   3
  -6   0   3 20.0362  2.4870   1
   5   0  -3 441.353  25.763   2
   5   0  -3 460.859  29.001   3
   5   0  -3 447.969  25.804   2
  -5   0   3 448.260  25.769   1
   4   0  -3 28.7821  2.7548   2
   4   0  -3 35.9683  4.4157   3
   4   0  -3 27.2295  2.7126   2
  -4   0   3 35.1322  2.8591   1
   3   0  -3 201.253  12.358   2
   3   0  -3 216.289  12.367   2
   3   0  -3 205.854  13.901   3
  -3   0   3 212.748  12.416   1
   2   0  -3 384.386  24.027   1
   2   0  -3 408.488  25.885   3
   2   0  -3 461.048  24.286   2
  -2   0   3 442.589  24.095   2
  -2   0   3 449.542  26.058   3
  -2   0   3 406.012  24.161   1
   1   0  -3 320.717  19.960   2
  -1   0   3 356.958  20.004   2
  -1   0   3 311.597  19.826   1
  -1   0   3 347.651  21.065   3
  -1   0   3 406.497  19.985   2
   0   0  -3 -3.8294  0.7354   1
   0   0  -3 -3.3504  0.8728   2
   0   0   3 -2.8040  0.7902   2
  -1   0  -3 204.724  12.094   2
   1   0   3 215.712  12.170   1
  -2   0  -3 64.0149  4.0418   1
  -2   0  -3 63.7471  4.3257   3
   2   0   3 59.4469  3.9704   2
   2   0   3 61.0554  4.3749   3
   2   0   3 66.5500  3.9546   1
   2   0   3 59.1029  3.8806   2
  -3   0  -3 395.152  22.804   3
  -3   0  -3 380.410  21.101   1
   3   0   3 366.247  22.867   3
   3   0   3 376.766  20.982   2
   3   0   3 351.516  20.914   2
  -4   0  -3 590.302  35.981   3
   4   0   3 595.859  36.167   3
   5   0   3 1287.67   76.88   3
   6   0   3 112.626   9.401   3
  -7   0  -3 27.8882  2.6410   1
   7   0   3 19.2838  4.2954   3
   8   0   3 200.894  15.639   3
   9   0   3 4.76924 3.43756   3
   9   0   3 2.05903 1.15080   2
  10   0   3 10.7575  2.3431   2
  10   0   3 3.40407 4.31892   3
  10   0   3 7.61207 2.00165   2
  11   0   3 -0.6598  1.9195   2
  11   0   3 0.03932 1.83871   2
  11   0   3 -0.7360  3.9420   3
  12   0   3 10.8111  2.9180   2
  12   0   3 5.18200 5.55593   3
  11  -1  -3 3.77797 4.64953   3
  11  -1  -3 -1.0325  2.6714   2
  10  -1  -3 28.9959  4.3831   2
  10  -1  -3 36.8115  7.3280   3
   9  -1  -3 6.60387 2.69570   2
   9  -1  -3 3.82490 2.55148   2
   9  -1  -3 6.54441 4.27731   3
   8  -1  -3 18.5746  3.0566   2
   8  -1  -3 14.6597  4.6414   3
   8  -1  -3 14.0974  3.0248   2
   7  -1  -3 50.1695  7.3427   3
   7  -1  -3 52.9754  5.0780   2
   7  -1  -3 61.2776  5.2060   2
   6  -1  -3 480.932  32.202   3
   6  -1  -3 504.172  28.765   2
   6  -1  -3 507.235  28.764   2
  -6   1   3 479.289  28.615   1
   5  -1  -3 145.499  12.158   3
   5  -1  -3 168.644  10.186   2
   5  -1  -3 157.305  10.048   2
  -5   1   3 161.002  10.081   1
   4  -1  -3 223.691  12.671   1
   4  -1  -3 191.933  14.976   3
   4  -1  -3 223.231  13.147   2
   4  -1  -3 225.128  13.188   2
  -4   1   3 214.613  13.122   1
   3  -1  -3 3094.07  175.15   2
   3  -1  -3 3094.67  184.05   3
  -3   1   3 3234.31  174.29   1
   2  -1  -3 143.566   8.510   2
   2  -1  -3 145.666   8.484   1
   2  -1  -3 122.445   9.318   3
  -2   1   3 142.792   9.434   3
  -2   1   3 133.300   8.376   2
  -2   1   3 137.371   8.499   1
   1  -1  -3 74.8350  5.3449   2
   1  -1  -3 81.3271  5.4125   2
   1  -1  -3 68.3128  5.6117   3
   1  -1  -3 73.5258  5.3123   2
   1  -1  -3 92.2500  5.4543   1
  -1   1   3 87.3465  5.4326   1
  -1   1   3 89.7172  5.4297   2
  -1   1   3 92.5000  5.7875   3
  -1   1   3 90.9790  5.3961   2
   0  -1  -3 734.947  42.778   1
   0  -1  -3 784.135  43.023   2
   0   1   3 748.821  42.954   2
   0   1   3 782.494  44.590   3
  -1  -1  -3 55.5682  4.1454   2
  -1  -1  -3 75.6755  4.3122   2
  -1  -1  -3 68.8043  4.3576   1
   1   1   3 64.9906  4.3118   1
  -2  -1  -3 39.2573  2.6527   1
  -2  -1  -3 37.0414  2.7742   3
   2   1   3 31.1772  2.4028   2
   2   1   3 34.3046  2.4531   2
   2   1   3 33.5919  2.6907   3
   2   1   3 36.5186  2.4884   1
  -3  -1  -3 234.220  13.114   1
  -3  -1  -3 237.738  14.445   3
   3   1   3 212.180  14.276   3
  -4  -1  -3 243.956  16.115   3
   4   1   3 255.872  16.106   3
   5   1   3 348.359  22.331   3
   6   1   3 36.2651  5.0788   3
   7   1   3 14.8346  3.6587   3
   8   1   3 -4.3954  2.5160   3
   9   1   3 20.8885  5.1735   3
  10   1   3 1.99245 3.66193   3
  11   1   3 18.6238  5.6110   3
  12   1   3 5.69935 4.76109   3
  11  -2  -3 16.5678  6.0426   3
  11  -2  -3 11.1977  3.6519   2
  10  -2  -3 6.38869 3.09074   2
  10  -2  -3 1.36441 3.98087   3
   9  -2  -3 32.5205  4.3208   2
   9  -2  -3 20.9160  5.8668   3
   9  -2  -3 23.0043  4.1802   2
   8  -2  -3 48.8415  5.5427   2
   8  -2  -3 38.5146  7.1656   3
   8  -2  -3 49.5483  5.4904   2
   7  -2  -3 93.4119 11.1553   3
   7  -2  -3 135.378   8.782   2
   7  -2  -3 110.260   8.551   2
   6  -2  -3 223.802  18.404   3
   6  -2  -3 257.417  15.838   2
   6  -2  -3 269.745  15.960   2
  -6   2   3 258.106  15.799   1
   5  -2  -3 50.7312  6.4892   3
   5  -2  -3 54.8548  4.6461   2
   5  -2  -3 47.8096  3.7165   1
   5  -2  -3 57.7115  4.6620   2
  -5   2   3 50.8925  4.5336   1
   4  -2  -3 237.687  16.814   3
   4  -2  -3 235.521  14.793   2
   4  -2  -3 252.485  14.938   2
  -4   2   3 250.682  14.886   1
   3  -2  -3 1175.96   67.69   1
   3  -2  -3 1237.13   72.22   3
   3  -2  -3 1219.63   68.29   2
   3  -2  -3 1210.53   68.19   2
  -3   2   3 1205.92   67.89   1
   2  -2  -3 31.2872  3.6478   3
   2  -2  -3 33.9358  2.9518   1
   2  -2  -3 30.7157  3.1254   2
  -2   2   3 28.4791  3.3344   3
  -2   2   3 33.0993  2.9847   1
  -2   2   3 35.6273  2.9672   2
   1  -2  -3 24.4603  2.7579   3
   1  -2  -3 19.9962  2.4082   2
   1  -2  -3 28.8247  2.7182   1
   1  -2  -3 26.9723  2.6604   2
  -1   2   3 23.0985  2.5878   3
  -1   2   3 25.1612  2.4037   2
  -1   2   3 21.5658  2.5004   1
   0  -2  -3 3126.96  181.76   2
   0  -2  -3 3540.22  180.85   1
   0  -2  -3 2827.60  181.62   2
   0  -2  -3 3400.60  189.53   3
   0   2   3 3366.35  180.77   1
   0   2   3 3438.85  181.84   2
   0   2   3 3130.92  181.75   2
  -1  -2  -3 189.910  11.038   2
  -1  -2  -3 185.330  11.105   1
  -1  -2  -3 195.416  11.070   2
   1   2   3 180.281  11.078   2
   1   2   3 195.164  11.138   1
   1   2   3 170.317  11.036   2
  -2  -2  -3 265.549  15.225   2
  -2  -2  -3 282.377  15.545   1
   2   2   3 259.520  15.430   2
   2   2   3 264.761  15.409   1
  -3  -2  -3 278.124  14.734   1
  -3  -2  -3 246.658  15.834   3
   3   2   3 260.170  14.546   2
   3   2   3 262.800  14.310   1
   3   2   3 235.803  14.252   1
   3   2   3 247.371  14.487   2
  -4  -2  -3 4.86537 1.72145   3
   4   2   3 5.30233 1.77947   3
   5   2   3 13.8020  2.9365   3
   6   2   3 114.577   9.281   3
   7   2   3 262.110  18.373   3
   8   2   3 36.9606  5.9251   3
   9   2   3 19.1243  4.8275   3
  10   2   3 17.5964  4.9505   3
  11   2   3 7.91199 4.40224   3
  12   2   3 3.33737 4.85423   3
  11  -3  -3 6.66710 3.60196   2
  11  -3  -3 6.28918 5.41813   3
  10  -3  -3 24.3542  4.8373   2
  10  -3  -3 24.4847  6.7626   3
   9  -3  -3 62.1534  6.8689   2
   9  -3  -3 55.8746  9.0068   3
   8  -3  -3 58.6637  6.3098   2
   8  -3  -3 50.4646  8.3160   3
   8  -3  -3 64.4035  6.5009   2
   7  -3  -3 31.8677  6.3935   3
   7  -3  -3 41.1627  4.8908   2
   7  -3  -3 38.8493  4.7246   2
   6  -3  -3 155.542  12.864   3
   6  -3  -3 142.498   8.993   1
   6  -3  -3 160.410  10.488   2
   6  -3  -3 158.153  10.554   2
  -6   3   3 147.552  10.351   1
   5  -3  -3 118.881   8.104   2
   5  -3  -3 116.157   8.149   2
   5  -3  -3 105.359   9.782   3
   5  -3  -3 105.293   7.362   1
  -5   3   3 113.293   8.115   1
   4  -3  -3 146.348  12.114   3
   4  -3  -3 168.998  10.851   2
   4  -3  -3 171.932  10.792   2
  -4   3   3 166.292  10.856   1
   3  -3  -3 185.482  11.368   2
   3  -3  -3 168.173  12.330   3
   3  -3  -3 170.214  10.973   1
  -3   3   3 174.916  11.231   1
   2  -3  -3 301.752  17.850   1
   2  -3  -3 287.151  17.998   2
   2  -3  -3 282.478  18.950   3
   2  -3  -3 296.986  17.888   2
  -2   3   3 321.989  17.994   1
  -2   3   3 302.974  17.789   2
   1  -3  -3 241.285  14.581   1
   1  -3  -3 241.781  14.553   2
   1  -3  -3 243.970  14.673   2
   1  -3  -3 246.276  15.212   3
  -1   3   3 236.869  14.524   1
  -1   3   3 235.460  14.544   2
   0  -3  -3 834.915  44.175   1
   0  -3  -3 740.553  44.247   2
   0  -3  -3 782.907  44.181   2
   0   3   3 732.398  43.989   1
   0   3   3 745.787  44.181   2
   0   3   3 833.014  44.414   2
  -1  -3  -3 251.255  14.582   1
  -1  -3  -3 253.104  14.510   2
   1   3   3 230.623  14.586   2
   1   3   3 245.861  14.511   2
   1   3   3 233.983  14.487   1
  -2  -3  -3 6941.75  391.05   2
   2   3   3 7135.70  391.26   2
  -3  -3  -3 199.970  12.099   3
   3   3   3 196.044  10.999   1
   3   3   3 196.103  11.109   2
   3   3   3 157.526  10.998   2
  -4  -3  -3 61.3504  5.2309   3
   4   3   3 53.0666  3.9231   2
   4   3   3 68.2532  4.0627   2
   7   3   3 -1.2656  1.9006   3
   8   3   3 66.3091  7.9125   3
   9   3   3 3.76586 3.37514   3
  10   3   3 4.36446 4.02246   3
  11  -4  -3 7.61112 5.84413   3
  11  -4  -3 14.2637  4.3294   2
  10  -4  -3 -0.8776  3.0476   2
  10  -4  -3 0.89844 4.84285   3
   9  -4  -3 15.0201  4.0497   2
   9  -4  -3 15.0052  5.8171   3
   8  -4  -3 0.64186 3.57924   3
   8  -4  -3 -3.6647  2.3313   2
   7  -4  -3 108.551   8.870   2
   7  -4  -3 101.760  11.748   3
   7  -4  -3 106.884   8.724   2
   6  -4  -3 142.207  10.354   2
   6  -4  -3 145.871  10.314   2
   6  -4  -3 144.333   9.185   1
   6  -4  -3 118.600  11.916   3
  -6   4   3 134.731  10.317   1
   5  -4  -3 261.561  16.929   2
   5  -4  -3 259.299  16.785   2
   5  -4  -3 292.095  19.352   3
  -5   4   3 258.763  16.816   1
   4  -4  -3 35.9379  5.3339   3
   4  -4  -3 42.1971  4.3591   1
   4  -4  -3 44.0580  4.7564   2
   4  -4  -3 49.3075  4.8166   2
  -4   4   3 44.7289  4.8647   1
   3  -4  -3 110.919   8.544   2
   3  -4  -3 122.359   9.525   3
   3  -4  -3 125.369   8.428   1
  -3   4   3 121.718   8.626   1
  -3   4   3 123.591   8.324   2
   2  -4  -3 63.3457  5.7386   2
   2  -4  -3 66.3101  5.5497   2
   2  -4  -3 68.4546  5.5446   1
   2  -4  -3 69.1966  6.2656   3
  -2   4   3 74.2259  5.6234   2
  -2   4   3 72.6694  5.6667   1
   1  -4  -3 344.768  20.909   2
   1  -4  -3 322.943  21.049   2
   1  -4  -3 355.422  20.993   1
   1  -4  -3 379.896  21.857   3
  -1   4   3 353.420  20.983   1
  -1   4   3 350.383  20.892   2
   0  -4  -3 193.248  11.897   2
   0  -4  -3 182.108  11.848   1
   0   4   3 189.681  11.796   2
   0   4   3 188.535  11.846   1
  -1  -4  -3 425.806  24.710   2
  -1  -4  -3 422.097  24.710   2
   1   4   3 454.281  24.766   1
   1   4   3 413.834  24.855   2
   1   4   3 417.055  24.672   1
   1   4   3 408.441  24.632   2
  -2  -4  -3 4508.54  246.98   2
   2   4   3 4554.72  245.82   1
   2   4   3 4413.56  247.16   2
   2   4   3 4263.69  245.75   1
   3   4   3 2524.30  142.66   1
   3   4   3 2636.15  143.57   2
   3   4   3 2600.24  143.62   2
   3   4   3 2519.34  142.67   1
   3   4   3 2567.38  143.59   2
   4   4   3 18.2757  1.8237   1
   4   4   3 14.5596  1.8513   1
   4   4   3 17.0710  2.2430   2
   4   4   3 21.8860  2.2593   2
  -5  -4  -3 34.0703  3.1746   1
   5   4   3 39.3310  3.0031   2
   5   4   3 28.1992  2.8161   2
   6   4   3 10.1383  1.5771   2
   6   4   3 12.4284  1.5884   2
  10  -5  -3 3.85665 3.63906   2
  10  -5  -3 5.76955 4.90466   3
   9  -5  -3 9.25299 3.87798   2
   9  -5  -3 16.3810  5.9601   3
   8  -5  -3 12.4520  3.9609   2
   8  -5  -3 18.5312  5.8639   3
   7  -5  -3 113.617  12.197   3
   7  -5  -3 87.6404  8.4141   2
   6  -5  -3 524.303  30.661   2
   6  -5  -3 481.227  30.653   2
   5  -5  -3 404.142  23.749   2
   5  -5  -3 356.118  23.675   2
   5  -5  -3 355.834  25.901   3
  -5   5   3 412.768  23.928   1
   4  -5  -3 83.4917  6.9335   2
   4  -5  -3 79.0603  6.5147   1
   4  -5  -3 73.8171  8.2489   3
  -4   5   3 84.1262  7.0184   1
   3  -5  -3 307.461  18.798   2
   3  -5  -3 314.417  18.623   2
   3  -5  -3 321.187  18.590   1
   3  -5  -3 308.737  20.036   3
  -3   5   3 277.606  18.126   2
  -3   5   3 265.965  18.452   1
   2  -5  -3 234.699  15.789   2
   2  -5  -3 237.553  16.534   3
   2  -5  -3 268.525  15.741   2
   2  -5  -3 265.825  15.724   1
  -2   5   3 248.087  15.614   2
  -2   5   3 230.987  15.639   1
   1  -5  -3 2.04699 1.60148   2
   1  -5  -3 0.36711 1.56571   3
   1  -5  -3 -1.4575  1.4622   2
   1  -5  -3 0.03530 1.61364   1
  -1   5   3 -1.6889  1.2065   2
  -1   5   3 1.33432 1.54821   1
   0  -5  -3 415.555  24.372   2
   0   5   3 418.574  24.331   1
   0   5   3 388.806  24.132   2
  -1  -5  -3 99.5236  7.6447   2
   1   5   3 129.383   7.904   1
   1   5   3 100.888   7.456   2
   1   5   3 109.743   7.746   1
   1   5   3 110.935   7.893   2
  -2  -5  -3 73.1913  5.7916   2
   2   5   3 76.4622  5.9042   2
   2   5   3 75.8439  6.0529   1
   2   5   3 86.3518  6.5238   2
   2   5   3 76.3405  6.0516   1
   3   5   3 219.927  14.116   1
   3   5   3 238.857  14.322   2
   3   5   3 239.131  14.188   1
  -4  -5  -3 1199.10   66.75   1
   4   5   3 1134.64   67.03   2
   4   5   3 1200.39   66.35   1
   4   5   3 1201.63   66.98   2
  -5  -5  -3 468.870  26.660   1
   5   5   3 441.218  26.614   2
   5   5   3 453.294  26.703   2
   5   5   3 468.186  26.603   2
  -6  -5  -3 48.6145  4.4332   1
   6   5   3 60.4972  4.3090   2
   6   5   3 40.6560  4.0708   2
   7   5   3 40.9347  3.6919   2
   7   5   3 36.1415  3.4963   2
   8   5   3 103.593   7.123   2
   8   5   3 111.504   7.152   2
   9   5   3 1.04865 1.27296   2
  10  -6  -3 0.20997 4.81236   3
  10  -6  -3 2.47247 3.63738   2
   9  -6  -3 2.48097 4.78483   3
   9  -6  -3 14.1807  4.6851   2
   8  -6  -3 16.7365  4.5747   2
   8  -6  -3 20.9307  6.1371   3
   7  -6  -3 69.7554  7.7612   2
   7  -6  -3 52.9207  8.7656   3
   6  -6  -3 10.1004  3.6113   2
   6  -6  -3 0.81014 3.44706   3
   5  -6  -3 163.447  12.172   2
   5  -6  -3 158.127  13.705   3
  -5   6   3 169.176  12.283   1
   4  -6  -3 12.1399  3.2224   2
   4  -6  -3 14.4414  3.1864   1
   4  -6  -3 18.6178  4.4772   3
   4  -6  -3 15.1260  3.3394   2
  -4   6   3 14.9430  3.3241   1
   3  -6  -3 235.515  15.743   2
   3  -6  -3 239.021  16.666   3
   3  -6  -3 232.320  15.579   2
   3  -6  -3 239.552  15.540   1
  -3   6   3 241.327  15.321   2
  -3   6   3 232.097  15.695   1
   2  -6  -3 246.234  18.867   2
   2  -6  -3 297.024  18.999   1
   2  -6  -3 310.288  20.011   3
   2  -6  -3 335.385  19.247   2
  -2   6   3 310.574  18.841   2
  -2   6   3 313.529  19.244   1
   1  -6  -3 232.874  15.304   2
  -1   6   3 226.966  15.096   1
  -1   6   3 238.275  15.004   2
   0  -6  -3 39.8667  4.6634   2
   0   6   3 43.5752  4.5990   2
   0   6   3 37.1247  4.5004   1
  -1  -6  -3 272.148  17.438   2
   1   6   3 276.996  17.474   1
   1   6   3 282.441  17.393   2
   1   6   3 291.817  17.751   2
  -2  -6  -3 2.76244 1.49698   2
  -2  -6  -3 1.92827 1.45060   2
   2   6   3 2.29066 1.67725   1
   2   6   3 3.74545 1.79815   1
   2   6   3 4.92411 2.06617   2
   2   6   3 1.39738 1.66058   2
  -3  -6  -3 -0.2950  1.1906   2
   3   6   3 1.39116 1.46662   2
   3   6   3 -0.3742  0.8004   2
   3   6   3 -1.3931  1.1950   1
   3   6   3 -0.4894  1.2637   1
  -4  -6  -3 715.870  40.001   1
   4   6   3 765.878  40.164   2
   4   6   3 603.217  40.005   2
   4   6   3 715.256  39.587   1
   4   6   3 660.627  39.607   1
  -5  -6  -3 1194.35   67.06   1
   5   6   3 1164.74   66.21   1
   5   6   3 1190.52   67.38   2
   5   6   3 1195.63   66.33   1
   5   6   3 1178.21   67.20   2
  -6  -6  -3 -0.1174  1.9498   1
   6   6   3 -2.2527  1.9645   2
   6   6   3 -6.9356  1.8214   2
   7   6   3 24.3618  3.3375   2
   7   6   3 24.8704  3.1700   2
   8   6   3 21.6928  3.3869   2
   8   6   3 21.8308  3.3223   2
   9   6   3 35.9091  3.6448   2
   9   6   3 27.9797  3.5234   2
  10   6   3 4.13346 2.01133   2
  10   6   3 3.97992 1.97645   2
  11   6   3 2.67221 2.14386   2
  11   6   3 -0.3733  1.8336   2
  12   6   3 4.93452 2.11340   2
   9  -7  -3 3.34444 4.25160   2
   9  -7  -3 4.62735 5.04919   3
   8  -7  -3 -5.3803  3.3110   2
   8  -7  -3 4.57831 4.82028   3
   7  -7  -3 3.37451 3.23802   2
   7  -7  -3 -0.2243  3.3315   3
   6  -7  -3 5.82573 4.23003   3
   6  -7  -3 12.5224  3.9769   2
   5  -7  -3 4.28661 3.20532   2
   5  -7  -3 4.32340 3.66731   3
  -5   7   3 0.35828 2.80095   1
   4  -7  -3 512.881  30.398   2
   4  -7  -3 473.141  32.009   3
  -4   7   3 474.443  29.996   1
   3  -7  -3 384.782  26.043   3
   3  -7  -3 408.479  24.860   2
   3  -7  -3 398.489  24.653   1
   3  -7  -3 394.721  24.944   2
  -3   7   3 414.503  25.003   1
  -3   7   3 369.478  24.287   2
   2  -7  -3 0.17764 1.95097   2
   2  -7  -3 -0.9932  2.3548   3
  -2   7   3 -2.4545  1.8281   1
  -2   7   3 -0.7916  1.6501   2
   1  -7  -3 405.072  24.561   2
  -1   7   3 399.597  24.057   2
  -1   7   3 366.457  24.087   1
   0  -7  -3 32.2732  4.5383   2
   0   7   3 41.9398  4.9699   1
   0   7   3 37.0861  4.4840   2
  -1  -7  -3 91.8982  7.7570   2
   1   7   3 109.291   8.043   1
   1   7   3 100.763   7.838   2
  -2  -7  -3 606.401  36.276   2
  -2  -7  -3 631.766  36.399   2
   2   7   3 595.441  36.621   2
   2   7   3 634.616  36.399   1
   2   7   3 624.355  36.482   2
   2   7   3 620.988  36.344   1
  -3  -7  -3 42.6049  4.2997   2
   3   7   3 34.7782  4.3067   1
   3   7   3 44.0427  4.6712   1
   3   7   3 44.9389  4.9097   2
   3   7   3 44.1626  4.7198   2
  -4  -7  -3 360.211  20.545   1
   4   7   3 305.478  20.220   2
   4   7   3 311.198  19.869   1
   4   7   3 342.919  20.001   1
  -5  -7  -3 114.120   8.369   1
   5   7   3 105.033   7.639   1
   5   7   3 107.463   8.180   2
   5   7   3 113.942   8.658   2
  -6  -7  -3 -5.5498  1.7903   1
   6   7   3 -3.5917  1.0417   1
   6   7   3 -5.6407  2.0280   2
   6   7   3 -3.7505  1.8875   2
   7   7   3 717.753  42.235   2
   7   7   3 725.989  41.865   2
   8   7   3 62.6377  5.9500   2
   8   7   3 48.2674  5.1884   2
   9   7   3 22.0140  3.4581   2
   9   7   3 19.6736  3.6553   2
  10   7   3 9.78703 2.81536   2
  10   7   3 15.3862  3.3284   2
  11   7   3 12.3314  2.9820   2
  11   7   3 10.7097  3.0586   2
  12   7   3 1.78832 2.32528   2
   9  -8  -3 5.98914 6.07193   3
   9  -8  -3 1.09241 4.04741   2
   8  -8  -3 7.37468 4.30709   2
   8  -8  -3 1.22101 4.50323   3
   7  -8  -3 0.62818 3.97132   3
   7  -8  -3 2.04799 3.85865   2
   6  -8  -3 26.1420  6.2263   3
   6  -8  -3 23.2442  5.1361   2
   5  -8  -3 38.3250  7.1250   3
   5  -8  -3 48.1917  6.7994   2
  -5   8   3 47.2968  6.7355   1
   4  -8  -3 245.647  19.049   3
   4  -8  -3 278.314  18.355   2
  -4   8   3 249.692  17.956   1
   3  -8  -3 366.054  24.258   2
   3  -8  -3 396.297  25.485   3
  -3   8   3 360.733  23.977   1
   2  -8  -3 9.35425 3.14884   2
   2  -8  -3 7.07395 3.29295   3
  -2   8   3 7.83476 2.66960   2
  -2   8   3 2.49655 2.23394   1
   1  -8  -3 151.610  12.370   2
  -1   8   3 178.648  12.199   2
  -1   8   3 177.186  12.533   1
   0  -8  -3 -0.4485  2.2287   2
   0   8   3 -1.7715  1.9091   1
   0   8   3 -0.6233  1.9870   2
  -1  -8  -3 10.5987  2.8507   2
   1   8   3 8.13067 2.80589   1
   1   8   3 11.3099  2.9560   2
  -2  -8  -3 130.361   9.968   2
   2   8   3 124.785   9.722   1
   2   8   3 140.798  10.029   2
  -3  -8  -3 128.670   9.439   2
  -3  -8  -3 122.410   9.308   2
   3   8   3 126.119   9.695   2
   3   8   3 134.824  10.285   2
   3   8   3 140.451   9.842   1
   3   8   3 139.977   9.759   1
   4   8   3 9.92836 2.67700   1
   4   8   3 15.0318  3.2292   2
   4   8   3 15.6438  3.0437   1
   4   8   3 2.38810 1.99099   2
  -5  -8  -3 97.9334  7.9062   1
   5   8   3 72.6305  6.7555   1
   5   8   3 105.806   8.325   2
   5   8   3 101.037   7.841   2
   5   8   3 101.189   7.326   1
  -6  -8  -3 8.63834 2.76852   1
   6   8   3 -2.5720  1.3236   1
   6   8   3 1.20476 2.42049   2
   6   8   3 -0.4126  1.6003   1
   6   8   3 -3.2603  2.0869   2
   7   8   3 453.389  27.112   2
   7   8   3 435.627  27.419   2
   8   8   3 81.0340  7.6354   2
   8   8   3 78.1317  7.0296   2
   9   8   3 29.9115  4.3785   2
   9   8   3 26.2468  4.0994   2
  10   8   3 12.2582  3.3685   2
  11   8   3 5.18563 3.07291   2
  12   8   3 -2.0396  2.3808   2
   8  -9  -3 7.16209 4.85267   2
   8  -9  -3 -0.6953  4.8528   3
   7  -9  -3 2.29682 4.12547   2
   7  -9  -3 2.24102 4.28819   3
   6  -9  -3 1.76244 4.42101   3
   6  -9  -3 3.84923 4.01304   2
   5  -9  -3 16.5945  4.8163   2
   5  -9  -3 15.9805  5.5036   3
   4  -9  -3 1.74174 3.10956   2
   4  -9  -3 2.70767 4.00114   3
  -4   9   3 4.74672 3.22313   1
   3  -9  -3 -5.2758  2.9005   3
   3  -9  -3 0.47948 3.10239   2
  -3   9   3 -6.9177  2.2669   1
   2  -9  -3 30.0755  5.4716   3
   2  -9  -3 39.5615  5.9605   2
  -2   9   3 46.7573  6.4166   1
   1  -9  -3 12.2816  3.7508   2
  -1   9   3 21.6185  3.8013   2
  -1   9   3 15.9096  3.9930   1
   0  -9  -3 14.1723  3.5631   2
   0   9   3 13.5782  3.3028   2
   0   9   3 14.1479  3.5822   1
  -1  -9  -3 0.33072 2.15554   2
   1   9   3 -3.9782  1.7349   1
   1   9   3 -1.2786  1.9476   2
  -2  -9  -3 20.3992  3.8494   2
   2   9   3 19.3079  3.8183   1
   2   9   3 23.7622  4.0884   2
  -3  -9  -3 14.8857  3.2508   2
  -3  -9  -3 15.9967  3.3534   2
   3   9   3 18.8535  3.5169   1
   3   9   3 17.2668  3.8375   2
   3   9   3 21.4043  3.8608   2
   4   9   3 4.24608 2.44729   1
   4   9   3 3.91053 2.40104   1
   4   9   3 7.62698 3.30624   2
   4   9   3 6.46542 2.68166   2
   5   9   3 1.03647 2.19938   2
   5   9   3 2.66029 2.30837   1
   5   9   3 -1.3730  1.4407   2
   6   9   3 100.186   7.771   1
   6   9   3 106.088   8.658   2
   7   9   3 90.4657  6.0835   1
   7   9   3 92.5048  7.9336   2
   7   9   3 79.9062  5.9050   1
   8   9   3 3.56784 3.03364   2
   9   9   3 17.1135  3.8496   2
  10   9   3 -0.7400  2.6494   2
  11   9   3 5.87047 3.30840   2
   8 -10  -3 25.0056  6.4919   2
   8 -10  -3 11.2528  5.9149   3
   7 -10  -3 10.4345  5.7577   3
   7 -10  -3 13.2860  5.5363   2
   6 -10  -3 30.0030  7.0660   3
   6 -10  -3 16.6313  5.6555   2
   5 -10  -3 0.44551 4.25960   3
   5 -10  -3 -6.0262  3.1450   2
   4 -10  -3 0.23005 3.73965   2
   4 -10  -3 6.76627 4.50049   3
  -4  10   3 -2.0671  2.7743   1
   3 -10  -3 17.2385  4.9454   2
   3 -10  -3 17.8662  5.1649   3
  -3  10   3 21.3080  5.1025   1
   2 -10  -3 15.0957  4.4932   3
   2 -10  -3 11.1721  4.1675   2
  -2  10   3 15.8525  4.3773   1
   1 -10  -3 287.353  19.858   2
  -1  10   3 273.805  19.377   1
   0 -10  -3 40.4820  6.2217   2
   0  10   3 48.0040  6.4341   1
   0  10   3 44.1689  5.9812   2
  -1 -10  -3 106.272   9.182   2
   1  10   3 98.0335  8.7969   2
   1  10   3 100.755   9.163   1
  -2 -10  -3 0.60650 2.49704   2
   2  10   3 -3.8611  1.9134   2
   2  10   3 0.17027 2.51083   1
   3  10   3 5.18175 2.57674   1
   3  10   3 0.53782 2.40883   2
   4  10   3 64.1650  6.9628   1
   4  10   3 68.0855  7.4419   2
   5  10   3 99.7877  8.7850   2
   5  10   3 102.922   8.505   1
   6  10   3 53.1658  5.9452   1
   6  10   3 58.3806  6.6915   2
   7  10   3 3.03103 2.98309   2
   7  10   3 1.38201 1.98967   1
   8  10   3 10.6444  3.4757   2
   9  10   3 29.1032  5.0293   2
  10  10   3 10.6724  3.5600   2
  11  10   3 -1.5718  2.7993   2
   7 -11  -3 1.04209 5.02406   2
   7 -11  -3 -0.7264  5.2129   3
   6 -11  -3 23.4692  6.6020   2
   6 -11  -3 14.2907  6.0117   3
   5 -11  -3 7.36369 5.31611   3
   5 -11  -3 3.64898 4.42229   2
   4 -11  -3 3.01632 4.02211   2
   4 -11  -3 -0.8382  4.2674   3
  -4  11   3 1.74572 3.59565   1
   3 -11  -3 3.45064 3.99075   3
   3 -11  -3 -5.0180  3.0704   2
  -3  11   3 -1.8962  3.4315   1
   2 -11  -3 33.6943  6.1687   3
   2 -11  -3 19.5948  5.2531   2
  -2  11   3 20.0572  5.1456   1
   1 -11  -3 40.5790  6.9712   2
  -1  11   3 59.4901  7.8421   1
   0 -11  -3 72.1405  8.6117   2
   0  11   3 61.4432  8.1916   1
   0  11   3 86.3556  8.7316   2
   1  11   3 0.77011 2.80472   2
   1  11   3 -0.5315  3.1131   1
   2  11   3 98.0941  9.2475   1
   2  11   3 113.368   9.749   2
   3  11   3 75.5728  8.2761   1
   3  11   3 75.7545  8.3758   2
   4  11   3 22.7367  4.6788   2
   4  11   3 18.9517  4.1732   1
   5  11   3 142.752  11.528   2
   5  11   3 141.026  11.051   1
   6  11   3 2.02015 2.96621   2
   6  11   3 -2.8419  2.3225   1
   7  11   3 5.60901 3.22926   2
   7  11   3 3.33921 2.41985   1
   8  11   3 19.4459  4.4373   2
   9  11   3 0.12752 3.12164   2
  10  11   3 1.53912 3.16965   2
  11  11   3 -2.4183  2.9693   2
   6 -12  -3 -2.0041  5.0544   3
   6 -12  -3 5.52663 4.82528   2
   5 -12  -3 -1.2858  4.3576   2
   5 -12  -3 -6.1217  4.6366   3
   4 -12  -3 5.26282 5.10147   3
   4 -12  -3 6.23202 4.82703   2
   3 -12  -3 0.04691 4.23759   2
   3 -12  -3 7.22595 4.92879   3
  -3  12   3 5.86796 4.25915   1
   2 -12  -3 0.11590 4.38201   3
   2 -12  -3 13.6257  4.7968   2
  -2  12   3 -0.5173  3.5136   1
  -1  12   3 20.0322  5.4391   1
   0  12   3 7.63407 4.12387   1
   1  12   3 11.9655  3.9964   2
   1  12   3 16.3415  4.6597   1
   2  12   3 66.8948  8.0587   2
   2  12   3 68.0921  8.2148   1
   3  12   3 68.4719  8.0980   1
   3  12   3 69.2072  8.1823   2
   4  12   3 0.50296 2.93429   1
   4  12   3 7.48905 3.59563   2
   5  12   3 1.78934 2.76117   1
   5  12   3 9.28397 3.82667   2
   6  12   3 15.8017  3.8456   1
   6  12   3 18.8320  4.6731   2
   7  12   3 -1.9586  2.9105   2
   7  12   3 -3.2268  2.1366   1
   8  12   3 -0.5043  3.0552   2
   8  12   3 1.03668 1.97315   1
   9  12   3 -0.8681  3.3610   2
  10  12   3 17.0963  4.6656   2
   5 -13  -3 14.4024  7.5762   3
   4 -13  -3 20.0446  7.0490   3
   3 -13  -3 8.31618 5.14003   3
  -3  13   3 12.3396  5.3767   1
   2 -13  -3 8.35849 5.18322   3
  -2  13   3 4.46739 4.30105   1
   1 -13  -3 42.2149  6.7889   3
  -1  13   3 28.1143  6.6258   1
   0  13   3 29.1027  6.1230   1
   1  13   3 12.0031  4.5293   1
   2  13   3 1.28881 3.57712   2
   2  13   3 -4.2875  2.9483   1
   3  13   3 54.8798  7.5493   1
   3  13   3 50.5890  7.2292   2
   4  13   3 99.6473 10.3933   1
   4  13   3 107.152  10.996   2
   5  13   3 6.75750 3.65121   1
   5  13   3 6.96883 4.06700   2
   6  13   3 14.4471  4.0588   1
   6  13   3 14.3783  4.7037   2
   7  13   3 9.66623 3.52643   1
   7  13   3 12.9492  4.6928   2
   8  13   3 -0.8174  3.4666   2
   8  13   3 2.79487 2.45018   1
   9  13   3 3.07746 3.95941   2
  10  13   3 20.8217  5.3995   2
   4 -14  -3 5.59596 6.20741   3
   3 -14  -3 16.3811  6.9804   3
  -3  14   3 23.1348  6.6922   1
   2 -14  -3 -0.0880  5.2359   3
  -2  14   3 6.37464 4.86393   1
   1 -14  -3 -2.2536  4.4734   3
  -1  14   3 1.01191 3.75945   1
   0  14   3 3.01923 3.97514   1
   1  14   3 22.5782  5.6959   1
   2  14   3 20.4298  5.5548   1
   3  14   3 -1.3919  3.3869   2
   3  14   3 -1.3878  3.1955   1
   4  14   3 5.84411 4.21160   2
   4  14   3 1.81250 3.40212   1
   5  14   3 28.6287  5.7520   1
   5  14   3 14.5742  4.9768   2
   6  14   3 4.99125 4.13522   2
   6  14   3 6.38224 3.67730   1
   7  14   3 4.24112 4.15782   2
   7  14   3 12.7998  3.8814   1
   8  14   3 3.69510 2.93998   1
   8  14   3 -1.7901  3.6610   2
   9  14   3 -0.1204  3.6163   2
   3 -15  -3 10.9276  5.9732   3
   2 -15  -3 5.26850 5.38091   3
  -2  15   3 25.1269  7.2053   1
   1 -15  -3 -5.2703  4.6156   3
  -1  15   3 11.0193  5.5025   1
   0  15   3 4.24409 4.54739   1
   1  15   3 -2.0150  3.7734   1
   2  15   3 -3.3088  3.2865   1
   3  15   3 -2.2021  3.6795   1
   4  15   3 -2.1725  3.5350   1
   4  15   3 -2.8909  3.9710   2
   5  15   3 0.13706 3.18157   1
   5  15   3 3.59415 4.17213   2
   6  15   3 6.66690 4.52899   2
   6  15   3 5.66036 3.93813   1
   7  15   3 0.85103 3.27673   1
   7  15   3 -3.0674  3.7040   2
   8  15   3 -2.5276  2.8306   1
   8  15   3 -1.1506  4.0490   2
   1 -16  -3 7.40080 5.37359   3
  -1  16   3 0.15516 5.05779   1
   0  16   3 1.48027 4.98208   1
   1  16   3 -6.5075  4.1322   1
   2  16   3 9.84513 5.42343   1
   3  16   3 17.6771  5.5716   1
   4  16   3 -3.9248  3.3927   1
   5  16   3 4.07612 3.96707   1
   6  16   3 1.54191 4.72797   2
   6  16   3 -3.7386  3.1686   1
   6  16  -4 -1.2550  4.7940   2
   6  16  -4 1.03757 3.75815   1
   5  16  -4 2.43696 3.91715   1
   4  16  -4 4.91579 4.45851   1
   3  16  -4 -0.9904  3.7986   1
  -3 -16   4 11.4990  5.7813   1
   2  16  -4 5.21338 5.02140   1
  -2 -16   4 15.8584  6.4984   1
   1  16  -4 20.2764  6.2852   1
   0  16  -4 14.7308  6.2153   1
  -1  16  -4 7.78370 5.27485   1
   7  15  -4 -1.8893  3.9136   2
   7  15  -4 -7.8834  2.8717   1
   6  15  -4 1.20856 3.52095   1
   6  15  -4 8.62440 4.80049   2
   5  15  -4 8.17869 4.87617   2
   5  15  -4 10.2118  4.7682   1
   4  15  -4 25.2395  5.8227   1
   3  15  -4 2.65388 4.42250   1
  -3 -15   4 4.76520 4.53757   1
   2  15  -4 5.00898 4.46740   1
  -2 -15   4 6.13860 4.46601   1
   1  15  -4 4.34750 4.18860   1
  -1 -15   4 13.1517  5.4670   1
   0  15  -4 -0.9643  4.5781   1
  -1  15  -4 -0.7024  4.5761   1
  -2  15  -4 -1.1118  5.3417   1
   2 -15   4 -6.8831  4.4869   3
   3 -15   4 -4.7521  5.3956   3
   8  14  -4 8.57962 3.44447   1
   8  14  -4 1.96197 3.97187   2
   7  14  -4 2.28560 3.96473   2
   7  14  -4 5.65990 3.61169   1
   6  14  -4 8.34995 3.83420   1
   6  14  -4 8.24889 4.46482   2
   5  14  -4 -4.0562  2.7802   1
   5  14  -4 -0.1480  3.8213   2
   4  14  -4 31.9103  6.5171   2
   4  14  -4 18.3254  5.2728   1
  -4 -14   4 36.6791  7.0124   1
   3  14  -4 0.76309 3.79000   1
  -3 -14   4 30.5986  6.9848   1
   2  14  -4 10.4065  4.7997   1
  -2 -14   4 26.9389  6.5366   1
   1  14  -4 90.9180 11.4023   1
  -1 -14   4 114.489  12.404   1
   0  14  -4 1.52260 4.25642   1
   0 -14   4 2.22308 3.96202   1
  -1  14  -4 8.84410 5.07740   1
  -2  14  -4 -1.1520  3.7572   1
  -3  14  -4 -1.4135  4.6897   1
   3 -14   4 -3.4717  4.0363   3
   4 -14   4 2.07923 5.96629   3
   9  13  -4 15.8895  5.0114   2
   8  13  -4 32.1287  4.5856   1
   8  13  -4 28.7706  5.8817   2
   7  13  -4 3.75359 3.64904   2
   7  13  -4 5.16784 3.30329   1
   6  13  -4 -0.6718  2.8145   1
   6  13  -4 2.56160 3.59301   2
   5  13  -4 0.97547 3.60543   2
   5  13  -4 6.52456 3.50709   1
   4  13  -4 23.5044  5.6021   2
   4  13  -4 22.9121  5.2345   1
  -4 -13   4 34.9416  6.5759   1
   3  13  -4 60.0039  8.0845   1
   3  13  -4 69.8261  8.7126   2
  -3 -13   4 77.8357  9.5104   1
   2  13  -4 0.90023 3.49712   1
   2  13  -4 10.2088  4.5404   2
  -2 -13   4 8.02566 4.53233   1
   1  13  -4 1.59830 3.63101   1
  -1 -13   4 3.62612 4.01563   1
   0  13  -4 26.9692  6.1869   1
   0 -13   4 34.3228  6.4942   1
  -1  13  -4 50.8499  8.3848   1
   1 -13   4 43.5676  7.2957   1
  -2  13  -4 0.11888 3.81155   1
  -3  13  -4 24.2544  6.3257   1
   3 -13   4 21.4582  6.3965   3
   4 -13   4 0.22721 5.38173   3
   5 -13   4 -2.6290  4.2732   2
   5 -13   4 -6.6415  5.3146   3
  10  12  -4 0.63585 3.64860   2
   9  12  -4 10.2588  4.3440   2
   8  12  -4 -0.5522  3.0378   2
   8  12  -4 6.63947 2.71711   1
   7  12  -4 -1.8322  2.4280   1
   7  12  -4 -0.8948  3.3600   2
   6  12  -4 0.14091 2.62484   1
   6  12  -4 -1.4533  3.0300   2
   5  12  -4 27.1442  5.0661   1
   5  12  -4 21.0039  4.8208   2
   4  12  -4 14.9884  4.3240   1
   4  12  -4 22.9057  4.9507   2
  -4 -12   4 15.5170  4.3847   1
   3  12  -4 -3.1150  2.8089   1
   3  12  -4 -1.5103  3.0104   2
  -3 -12   4 1.53413 3.25565   1
   2  12  -4 133.065  11.558   2
   2  12  -4 122.775  11.395   1
  -2 -12   4 121.439  12.380   1
   1  12  -4 3.19414 3.87324   1
   1  12  -4 8.97059 3.79203   2
  -1 -12   4 -1.6438  3.2213   1
   0  12  -4 19.4757  5.3873   1
   0 -12   4 21.0491  5.6355   1
  -1  12  -4 228.527  17.285   1
   1 -12   4 219.193  16.807   1
  -2  12  -4 24.9749  5.9938   1
   2 -12   4 29.4201  6.3703   2
  -3  12  -4 9.20053 4.64309   1
   3 -12   4 21.3868  5.9154   3
   3 -12   4 12.2109  5.0389   2
   4 -12   4 0.29454 3.71448   2
   4 -12   4 -1.8042  4.7166   3
   5 -12   4 3.52786 4.65161   2
   5 -12   4 5.96782 5.37932   3
   6 -12   4 -4.2689  4.8456   2
   6 -12   4 0.61606 5.29227   3
  10  11  -4 -2.4695  3.0450   2
   9  11  -4 5.90910 3.76570   2
   8  11  -4 0.29915 1.77972   1
   8  11  -4 4.42372 3.51436   2
   7  11  -4 80.6293  9.3846   2
   7  11  -4 109.509   8.360   1
   6  11  -4 24.9758  4.5146   1
   6  11  -4 27.3053  5.0944   2
   5  11  -4 -0.0301  2.7934   2
   5  11  -4 -0.8133  2.4675   1
  -5 -11   4 -1.1576  2.6247   1
   4  11  -4 0.40449 2.76397   2
   4  11  -4 -1.2799  2.5991   1
  -4 -11   4 -5.9437  2.1259   1
   3  11  -4 16.4318  4.1529   2
   3  11  -4 25.2126  5.0522   1
  -3 -11   4 24.4773  4.9683   1
   2  11  -4 75.1046  8.3565   1
   2  11  -4 68.1700  7.8226   2
  -2 -11   4 63.4080  7.8526   1
   1  11  -4 394.243  26.701   1
   1  11  -4 426.803  26.754   2
  -1 -11   4 411.893  26.847   1
   0  11  -4 6.70307 3.98474   1
   0  11  -4 -0.4478  3.1058   2
   0 -11   4 3.44654 3.47437   1
   0 -11   4 5.92380 3.86466   2
  -1  11  -4 226.352  16.897   1
   1 -11   4 215.338  17.137   2
   1 -11   4 238.413  16.948   1
  -2  11  -4 50.5757  7.8615   1
   2 -11   4 54.4287  7.9297   2
   2 -11   4 47.2791  7.0978   1
  -3  11  -4 69.1163  8.9471   1
   3 -11   4 77.9104  9.4408   2
   3 -11   4 62.5563  8.5568   3
  -4  11  -4 12.5938  4.8321   1
   4 -11   4 12.0959  5.0024   2
   4 -11   4 17.9942  5.7983   3
   5 -11   4 4.15246 4.22886   2
   5 -11   4 -1.3672  4.1965   3
   6 -11   4 14.1781  5.6184   2
   6 -11   4 8.26601 5.64459   3
   7 -11   4 -4.8275  4.1973   2
   7 -11   4 -6.2378  5.1564   3
  11  10  -4 5.93998 3.59568   2
  10  10  -4 4.82761 3.42683   2
   9  10  -4 5.10331 3.29728   2
   8  10  -4 23.9306  4.7497   2
   7  10  -4 2.74676 3.11407   2
   7  10  -4 1.80874 2.33441   1
   6  10  -4 35.1053  5.0767   1
   6  10  -4 48.1980  6.0480   2
   5  10  -4 2.14337 2.91634   2
   5  10  -4 7.59248 2.90415   1
  -5 -10   4 12.5059  3.7889   1
   4  10  -4 41.8091  5.8247   2
   4  10  -4 33.9556  5.2467   1
  -4 -10   4 50.7442  6.4699   1
   3  10  -4 152.210  11.333   1
   3  10  -4 131.146  10.921   2
  -3 -10   4 136.952  11.384   1
   2  10  -4 342.486  21.775   2
   2  10  -4 303.554  21.688   1
  -2 -10   4 360.880  22.212   1
   1  10  -4 130.250  10.944   1
   1  10  -4 139.845  11.025   2
  -1 -10   4 149.004  11.201   1
  -1 -10   4 123.629  11.174   2
   0  10  -4 54.8658  7.2367   1
   0  10  -4 61.2590  7.1871   2
   0 -10   4 80.4959  8.3080   2
   0 -10   4 56.0286  7.2215   1
  -1  10  -4 -0.6141  2.9909   1
   1 -10   4 -3.0200  2.8382   2
   1 -10   4 2.62613 3.10272   1
  -2  10  -4 -2.3238  3.1078   1
   2 -10   4 0.10289 2.88768   1
   2 -10   4 -1.4589  2.9601   2
  -3  10  -4 32.6015  5.8333   1
   3 -10   4 23.6735  5.2732   3
   3 -10   4 32.9560  6.2806   2
  -4  10  -4 45.1223  6.9281   1
   4 -10   4 32.0187  6.0780   2
   4 -10   4 43.9630  7.2117   3
   5 -10   4 29.4509  6.6216   3
   5 -10   4 17.9738  5.1169   2
   6 -10   4 15.7204  5.3766   3
   6 -10   4 7.36060 4.57619   2
   7 -10   4 -3.5806  4.9310   3
   7 -10   4 4.78021 4.55979   2
   8 -10   4 2.35148 4.55596   2
   8 -10   4 5.67977 5.47684   3
  11   9  -4 -1.8149  2.9150   2
  10   9  -4 0.56732 2.67279   2
   9   9  -4 5.36637 3.05669   2
   8   9  -4 14.1423  3.5822   2
   7   9  -4 65.2654  7.5067   2
   7   9  -4 91.8670  6.4177   1
   6   9  -4 -0.0095  2.4988   2
   6   9  -4 1.55255 2.25375   1
   5   9  -4 196.102  13.680   1
   5   9  -4 193.799  14.033   2
  -5  -9   4 212.250  14.249   1
   4   9  -4 244.760  17.039   1
   4   9  -4 276.220  17.546   2
  -4  -9   4 262.103  17.363   1
   3   9  -4 32.5400  4.8911   2
   3   9  -4 35.7768  5.0050   1
  -3  -9   4 27.7323  4.6042   1
  -3  -9   4 40.7231  4.9389   2
   2   9  -4 182.379  12.345   1
   2   9  -4 158.070  11.970   2
  -2  -9   4 154.444  12.162   2
  -2  -9   4 162.773  12.271   1
   1   9  -4 24.1490  4.1147   2
   1   9  -4 24.5475  4.3813   1
  -1  -9   4 18.9783  4.0942   2
  -1  -9   4 32.4114  4.7802   1
   0   9  -4 183.688  13.735   2
   0   9  -4 199.278  14.277   1
   0  -9   4 196.433  13.956   1
   0  -9   4 202.502  14.249   2
  -1   9  -4 147.872  11.023   2
  -1   9  -4 145.929  11.709   1
   1  -9   4 134.536  11.251   1
   1  -9   4 145.882  11.666   2
  -2   9  -4 -1.3667  2.5652   1
   2  -9   4 -2.2489  2.5748   1
   2  -9   4 -0.9151  2.7728   2
  -3   9  -4 195.705  14.685   1
   3  -9   4 174.553  14.365   3
   3  -9   4 189.745  13.842   1
   3  -9   4 202.624  14.520   2
  -4   9  -4 0.03068 2.85712   1
   4  -9   4 -2.9250  2.8506   2
   4  -9   4 -2.3714  3.5825   3
   5  -9   4 2.56054 4.17279   3
   5  -9   4 0.40891 2.95311   2
   6  -9   4 8.42928 4.27039   2
   6  -9   4 16.5751  5.8238   3
   7  -9   4 0.48192 3.75461   2
   7  -9   4 1.23456 3.77662   3
   8  -9   4 -6.3105  3.4381   2
   8  -9   4 1.97630 5.01366   3
   9  -9   4 -3.4516  4.0326   2
   9  -9   4 -3.0270  4.7084   3
  11   8  -4 4.32889 2.81059   2
  10   8  -4 -0.0411  2.4343   2
   9   8  -4 5.53530 2.85511   2
   8   8  -4 -1.6021  2.0876   2
   7   8  -4 93.7844  7.8643   2
   7   8  -4 99.9154  6.3006   1
   7   8  -4 88.2829  6.1039   1
   6   8  -4 131.258   9.634   2
   6   8  -4 110.925   8.778   1
   6   8  -4 134.408   9.059   1
   6   8  -4 132.604  10.320   2
  -6  -8   4 124.338   9.749   1
   5   8  -4 1.93926 1.85386   2
   5   8  -4 2.13867 2.14479   1
   5   8  -4 0.01620 1.95528   2
   5   8  -4 -0.4893  1.8495   1
  -5  -8   4 -2.7700  1.7676   1
   4   8  -4 98.4479  8.3364   2
   4   8  -4 100.147   8.798   2
   4   8  -4 104.276   8.207   1
   4   8  -4 117.638   8.566   1
  -4  -8   4 104.775   8.366   1
   3   8  -4 49.6010  5.6863   2
   3   8  -4 48.2025  5.3198   1
   3   8  -4 47.4626  5.4261   1
   3   8  -4 42.3287  5.2387   2
  -3  -8   4 42.2425  5.2987   1
  -3  -8   4 42.0597  4.9840   2
   2   8  -4 452.623  28.328   1
   2   8  -4 494.037  28.487   2
  -2  -8   4 435.153  28.245   2
  -2  -8   4 478.582  28.425   1
   1   8  -4 174.228  12.180   2
   1   8  -4 187.080  12.545   1
  -1  -8   4 181.729  12.492   2
  -1  -8   4 150.595  12.135   1
   0   8  -4 446.135  28.197   2
   0   8  -4 459.311  28.536   1
   0  -8   4 469.933  28.668   2
   0  -8   4 488.196  28.614   1
  -1   8  -4 39.3362  4.9189   2
  -1   8  -4 34.6564  4.9723   1
   1  -8   4 34.9176  5.0104   2
   1  -8   4 31.0772  4.7450   1
  -2   8  -4 48.5111  6.1988   1
  -2   8  -4 45.8260  5.4611   2
   2  -8   4 46.7492  5.9187   2
   2  -8   4 49.1590  5.9644   1
  -3   8  -4 94.5756  8.2871   1
   3  -8   4 85.2414  7.5846   1
   3  -8   4 96.0318  9.1074   2
   3  -8   4 72.4728  8.3108   3
  -4   8  -4 188.082  14.407   1
   4  -8   4 201.393  14.630   2
   4  -8   4 194.133  15.366   3
  -5   8  -4 2.12895 3.32911   1
   5  -8   4 -4.2697  2.7085   2
   5  -8   4 11.6759  4.3329   3
   6  -8   4 11.9097  4.2289   2
   6  -8   4 14.0138  5.4255   3
   7  -8   4 -0.6729  4.4822   3
   7  -8   4 8.04486 4.04792   2
   8  -8   4 -0.7180  4.4838   3
   8  -8   4 0.03659 3.62734   2
   9  -8   4 6.51650 4.68088   2
   9  -8   4 2.14459 4.74888   3
  12   7  -4 4.25470 3.09810   2
  11   7  -4 -0.3525  2.6960   2
  10   7  -4 9.90152 3.01528   2
   9   7  -4 5.65798 2.73409   2
   8   7  -4 1.68459 2.57231   2
   8   7  -4 1.28160 2.26874   2
   7   7  -4 1.66092 2.18868   2
   7   7  -4 -3.3013  2.0344   2
   6   7  -4 43.7691  5.1904   2
   6   7  -4 47.2148  5.0239   2
   6   7  -4 37.5330  3.8865   1
   6   7  -4 42.0111  3.9752   1
  -6  -7   4 35.1371  4.6105   1
   5   7  -4 77.9925  6.4513   1
   5   7  -4 82.0234  7.2862   2
   5   7  -4 85.5581  6.8961   2
  -5  -7   4 82.5079  6.9568   1
   4   7  -4 7.24927 2.29397   1
   4   7  -4 0.76934 1.08097   2
   4   7  -4 8.47892 2.49239   2
   4   7  -4 10.5051  2.2931   1
  -4  -7   4 6.35917 2.24958   1
   3   7  -4 628.127  37.792   2
   3   7  -4 643.864  37.534   2
   3   7  -4 619.025  37.159   1
   3   7  -4 631.950  37.350   1
  -3  -7   4 622.654  37.397   1
  -3  -7   4 671.390  37.380   2
   2   7  -4 165.972  11.634   2
   2   7  -4 183.337  12.245   2
   2   7  -4 165.088  11.664   1
  -2  -7   4 163.622  11.594   1
  -2  -7   4 163.142  11.510   2
   1   7  -4 -0.4564  1.6604   1
   1   7  -4 0.99554 1.71935   2
  -1  -7   4 0.58574 1.69088   1
  -1  -7   4 -0.5102  1.5011   2
   0   7  -4 126.588   9.434   1
   0   7  -4 129.023   9.230   2
   0  -7   4 122.999   9.419   1
   0  -7   4 119.211   9.314   2
  -1   7  -4 507.578  30.135   1
  -1   7  -4 472.681  29.759   2
   1  -7   4 512.157  30.297   2
   1  -7   4 498.905  29.969   1
  -2   7  -4 23.6939  3.9350   1
  -2   7  -4 31.4920  3.9635   2
   2  -7   4 19.6751  3.5806   1
   2  -7   4 18.0801  3.6498   2
  -3   7  -4 19.2920  3.4033   2
  -3   7  -4 16.7320  3.7174   1
   3  -7   4 21.7496  3.6458   1
   3  -7   4 12.5875  3.5175   2
   3  -7   4 12.6164  3.6381   3
   3  -7   4 16.6536  3.6539   1
   3  -7   4 20.7923  3.8660   2
  -4   7  -4 6.43997 2.99100   1
   4  -7   4 4.60677 3.03790   2
   4  -7   4 1.62267 3.42877   3
  -5   7  -4 2.28578 2.86102   1
   5  -7   4 4.60852 3.95743   3
   5  -7   4 -2.5183  2.8271   2
   6  -7   4 9.59886 4.39405   3
   6  -7   4 11.4318  3.9596   2
   7  -7   4 34.4293  7.0235   3
   7  -7   4 28.2792  5.4955   2
   8  -7   4 -5.3957  2.9349   2
   8  -7   4 1.08189 3.77667   3
   9  -7   4 8.71660 5.32094   3
   9  -7   4 6.57405 4.26834   2
  10  -7   4 3.85222 5.74025   3
  10  -7   4 -5.5124  3.2416   2
  12   6  -4 0.64960 2.45978   2
  11   6  -4 2.05194 2.55796   2
  10   6  -4 3.75556 2.58290   2
   9   6  -4 44.4221  5.0675   2
   9   6  -4 35.4897  4.5174   2
   8   6  -4 8.75740 2.56214   2
   8   6  -4 7.14743 2.59908   2
   7   6  -4 77.9416  6.4906   2
   7   6  -4 81.7964  7.1072   2
   6   6  -4 6.60274 2.25019   2
   6   6  -4 6.77970 1.44582   1
   6   6  -4 8.13804 2.53209   2
   6   6  -4 6.75444 1.33931   1
  -6  -6   4 3.45975 1.92710   1
   5   6  -4 0.60764 1.64943   2
   5   6  -4 1.69928 1.46765   1
   5   6  -4 -0.1456  1.0280   1
   5   6  -4 2.82375 1.78799   2
  -5  -6   4 0.76478 1.54289   1
   4   6  -4 13.0767  2.7157   2
   4   6  -4 20.0947  2.9550   1
   4   6  -4 24.8438  3.1391   1
   4   6  -4 19.1823  3.0715   2
  -4  -6   4 22.4946  3.2460   1
   3   6  -4 0.38613 1.68026   2
   3   6  -4 2.44191 1.80004   1
   3   6  -4 0.35309 1.48865   1
   3   6  -4 0.13253 1.61623   2
  -3  -6   4 -0.0464  1.4529   2
  -3  -6   4 1.28826 1.65865   1
   2   6  -4 22.6527  3.2112   1
   2   6  -4 19.3694  3.1208   2
   2   6  -4 19.0513  2.9129   1
   2   6  -4 15.7540  2.7273   2
  -2  -6   4 15.9922  2.7692   2
  -2  -6   4 17.0015  2.9630   1
   1   6  -4 14.8993  2.8740   2
   1   6  -4 15.6949  2.9968   1
  -1  -6   4 14.1827  2.8274   1
  -1  -6   4 17.5698  3.1205   2
   0   6  -4 10.9059  2.4738   1
   0   6  -4 11.3496  2.3508   2
   0  -6   4 10.3181  2.5521   2
   0  -6   4 9.10825 2.25719   1
  -1   6  -4 497.686  30.168   1
  -1   6  -4 540.050  30.049   2
   1  -6   4 495.563  30.076   1
   1  -6   4 486.715  30.223   2
  -2   6  -4 84.2378  6.2767   2
  -2   6  -4 74.3860  6.5309   1
   2  -6   4 63.7822  6.0980   1
   2  -6   4 70.6342  6.5434   2
   2  -6   4 78.5557  6.4568   2
   2  -6   4 86.8663  7.0575   1
  -3   6  -4 36.1433  4.7498   1
  -3   6  -4 35.9892  4.1930   2
   3  -6   4 36.7557  4.8865   3
   3  -6   4 34.3313  4.4161   1
   3  -6   4 40.7506  5.0145   2
   3  -6   4 41.7334  4.8421   2
   3  -6   4 38.7866  4.7221   1
  -4   6  -4 6.86142 2.51864   1
   4  -6   4 8.60146 3.46732   3
   4  -6   4 8.45768 3.00817   2
   4  -6   4 5.99233 2.41272   2
  -5   6  -4 285.514  19.232   1
   5  -6   4 312.308  20.972   3
   5  -6   4 296.038  19.445   2
   6  -6   4 258.325  19.295   3
   6  -6   4 258.309  17.661   2
   7  -6   4 15.0847  4.3015   2
   7  -6   4 25.9369  5.9865   3
   8  -6   4 33.1111  5.7917   2
   8  -6   4 43.5545  7.7529   3
   9  -6   4 -1.4346  3.2151   2
   9  -6   4 1.59714 4.58722   3
  10  -6   4 14.8140  6.2121   3
  10  -6   4 -0.2734  3.2905   2
  12   5  -4 2.80636 2.76236   2
  11   5  -4 -2.1224  2.1793   2
  10   5  -4 13.3812  2.9402   2
   9   5  -4 -0.1657  1.9783   2
   9   5  -4 -0.5868  2.0306   2
   8   5  -4 32.4086  3.8760   2
   8   5  -4 30.3069  4.0725   2
   7   5  -4 73.7688  6.3945   2
   7   5  -4 78.6210  6.1625   2
   6   5  -4 15.7578  2.7106   2
   6   5  -4 14.2999  2.5658   2
  -6  -5   4 13.3037  2.4369   1
   5   5  -4 70.3152  5.2272   1
   5   5  -4 65.3943  4.9821   1
   5   5  -4 68.2122  5.9668   2
   5   5  -4 80.0497  5.7124   2
  -5  -5   4 66.6536  5.5880   1
   4   5  -4 178.187  11.027   1
   4   5  -4 154.525  10.831   1
   4   5  -4 171.188  11.295   2
   4   5  -4 187.915  11.273   2
  -4  -5   4 171.906  11.148   1
   3   5  -4 1035.19   56.50   1
   3   5  -4 999.476  56.806   2
   3   5  -4 991.025  56.505   1
  -3  -5   4 992.415  56.573   1
  -3  -5   4 961.521  56.511   2
   2   5  -4 225.197  14.725   1
   2   5  -4 215.251  14.584   2
   2   5  -4 260.318  14.891   1
   2   5  -4 250.565  15.105   2
  -2  -5   4 233.119  14.760   1
  -2  -5   4 245.005  14.761   2
   1   5  -4 530.706  29.538   1
   1   5  -4 493.225  29.484   2
   1   5  -4 495.804  29.753   2
   1   5  -4 509.217  29.557   1
  -1  -5   4 476.633  29.457   1
  -1  -5   4 510.236  29.624   2
   0   5  -4 -1.2495  1.2180   1
   0   5  -4 -1.3840  1.1390   2
   0  -5   4 0.00606 1.36747   2
   0  -5   4 2.43438 1.62215   1
  -1   5  -4 21.5271  3.0259   2
  -1   5  -4 23.4902  3.3736   1
   1  -5   4 26.0066  3.5091   2
   1  -5   4 25.3042  3.4598   1
   1  -5   4 23.0486  3.3396   1
   1  -5   4 32.0196  3.5837   2
  -2   5  -4 10.4760  2.1123   2
  -2   5  -4 8.42199 2.20806   1
   2  -5   4 5.85001 2.14587   1
   2  -5   4 6.93443 2.07431   2
   2  -5   4 6.21586 2.04830   2
   2  -5   4 6.36924 1.93060   1
  -3   5  -4 161.596  10.515   2
  -3   5  -4 159.616  11.051   1
   3  -5   4 175.236  11.731   3
   3  -5   4 159.266  11.107   2
   3  -5   4 157.514  10.966   2
   3  -5   4 145.705  10.659   1
   3  -5   4 167.642  11.056   1
  -4   5  -4 0.68862 1.73597   1
   4  -5   4 0.48583 1.69192   2
   4  -5   4 0.73408 2.44770   3
   4  -5   4 -0.1873  0.9849   2
  -5   5  -4 431.366  27.806   1
   5  -5   4 487.941  30.270   3
   5  -5   4 479.544  27.959   2
   5  -5   4 453.988  28.119   2
   6  -5   4 74.7432  6.9425   2
   6  -5   4 73.5080  7.3498   2
   6  -5   4 75.7847  8.8239   3
   7  -5   4 52.1559  6.7022   2
   7  -5   4 69.4844  9.0179   3
   8  -5   4 25.2645  4.8332   2
   8  -5   4 29.9951  6.6302   3
   9  -5   4 5.65294 3.43312   2
   9  -5   4 4.61964 5.11082   3
  10  -5   4 18.6594  6.5178   3
  10  -5   4 20.0423  4.7440   2
  11  -5   4 8.65095 5.75069   3
  11  -5   4 2.62079 3.74126   2
  12   4  -4 -1.0321  2.3948   2
  11   4  -4 8.74927 2.78869   2
  10   4  -4 6.14159 2.74635   2
  10   4  -4 -1.0003  1.8898   2
   9   4  -4 0.01415 1.86857   2
   9   4  -4 1.56533 1.90714   2
   8   4  -4 101.730   7.663   2
   8   4  -4 107.944   7.649   2
   7   4  -4 128.956   8.295   2
   7   4  -4 110.813   8.303   2
   6   4  -4 3.52101 1.64913   2
   6   4  -4 7.59147 1.91499   2
  -6  -4   4 7.44183 1.82835   1
   5   4  -4 903.959  52.132   2
   5   4  -4 967.981  51.200   1
   5   4  -4 863.580  51.032   1
   5   4  -4 945.409  52.112   2
  -5  -4   4 894.844  51.856   1
   4   4  -4 36.5417  3.4919   2
   4   4  -4 30.0200  3.4011   2
   4   4  -4 34.9528  3.3013   1
  -4  -4   4 29.7542  3.3432   1
   3   4  -4 1189.97   65.02   1
   3   4  -4 1121.25   65.34   2
   3   4  -4 1168.73   65.02   1
  -3  -4   4 1138.75   65.04   1
   2   4  -4 70.9322  5.7980   2
   2   4  -4 76.3626  5.6789   2
   2   4  -4 77.1340  5.7224   1
   2   4  -4 82.0769  5.8887   1
  -2  -4   4 78.0971  5.7384   1
  -2  -4   4 79.4266  5.6579   2
   1   4  -4 47.9729  4.3150   1
   1   4  -4 40.9881  4.1249   2
   1   4  -4 56.8818  4.4003   1
   1   4  -4 53.6254  4.5987   2
  -1  -4   4 71.4994  4.6831   1
  -1  -4   4 46.1632  4.3613   2
   0   4  -4 124.732   8.678   1
   0   4  -4 123.257   8.431   2
   0  -4   4 129.008   8.748   2
   0  -4   4 113.608   8.543   1
   0  -4   4 155.953   9.014   1
  -1   4  -4 225.360  13.007   2
  -1   4  -4 194.731  13.051   1
   1  -4   4 201.757  12.986   2
   1  -4   4 208.595  13.176   2
   1  -4   4 226.037  13.339   1
   1  -4   4 194.010  12.922   1
  -2   4  -4 220.139  13.148   2
  -2   4  -4 195.337  13.286   1
   2  -4   4 212.117  13.545   2
   2  -4   4 233.674  13.602   1
   2  -4   4 196.327  13.235   1
   2  -4   4 214.214  13.319   2
  -3   4  -4 362.724  22.697   1
   3  -4   4 388.776  23.855   3
   3  -4   4 380.396  22.562   1
   3  -4   4 388.235  23.007   2
  -4   4  -4 315.941  19.851   1
   4  -4   4 325.615  19.748   2
   4  -4   4 325.258  21.175   3
   4  -4   4 333.241  20.024   2
  -5   4  -4 2.08899 1.67243   1
   5  -4   4 0.35539 1.75819   2
   5  -4   4 2.25394 1.57601   2
   5  -4   4 0.55535 2.40974   3
  -6   4  -4 20.3942  3.4538   1
   6  -4   4 24.7442  3.6827   2
   6  -4   4 21.0028  4.6790   3
   6  -4   4 18.7097  3.3706   2
   7  -4   4 93.0809  7.6318   2
   7  -4   4 85.6719  9.9277   3
   7  -4   4 85.1721  7.5070   2
   8  -4   4 51.5978  6.2623   2
   8  -4   4 60.6471  8.8473   3
   9  -4   4 12.1297  3.7739   2
   9  -4   4 16.8620  5.4942   3
  10  -4   4 18.6190  6.2146   3
  10  -4   4 11.3836  3.8759   2
  11  -4   4 -5.2971  2.9794   2
  11  -4   4 6.51334 5.21854   3
  12   3  -4 0.65241 2.37857   2
  11   3  -4 5.05437 2.40775   2
  11   3  -4 3.09465 3.05435   2
  10   3  -4 25.3648  6.4100   3
  10   3  -4 26.0066  3.4310   2
  10   3  -4 17.0181  3.5799   2
   9   3  -4 23.2797  5.5830   3
   9   3  -4 18.9071  3.1424   2
   9   3  -4 20.2657  2.8763   2
   8   3  -4 11.6512  2.4186   2
   8   3  -4 12.4743  2.4486   2
   8   3  -4 11.5858  4.2065   3
   7   3  -4 8.06672 2.00702   2
   7   3  -4 8.74595 1.89762   2
   7   3  -4 14.9766  4.0905   3
   6   3  -4 41.8753  3.8481   2
   6   3  -4 38.0822  3.6741   2
   6   3  -4 34.1826  5.5920   3
  -6  -3   4 44.9563  3.9208   1
   5   3  -4 1.66351 1.28648   2
   5   3  -4 1.39248 1.25286   2
  -5  -3   4 1.63102 1.28701   1
   4   3  -4 0.38700 1.08004   2
   4   3  -4 -0.3713  1.0466   2
   4   3  -4 0.35138 0.78406   1
   4   3  -4 -0.3703  0.8799   1
  -4  -3   4 1.78163 1.11603   1
   3   3  -4 8.66382 1.59531   1
   3   3  -4 9.50785 1.77071   2
   3   3  -4 10.9181  1.7752   2
   3   3  -4 8.33271 1.70512   1
  -3  -3   4 8.30443 1.65875   1
   2   3  -4 437.363  24.825   2
   2   3  -4 400.482  24.677   1
   2   3  -4 433.840  24.827   1
  -2  -3   4 420.956  24.741   2
  -2  -3   4 445.179  24.805   1
   1   3  -4 1105.11   60.23   1
   1   3  -4 1094.83   60.04   1
   1   3  -4 1095.80   60.49   2
   1   3  -4 1043.81   60.24   2
  -1  -3   4 1032.10   59.98   1
  -1  -3   4 1029.55   60.30   2
   0   3  -4 370.066  22.150   1
   0   3  -4 368.005  22.244   2
   0   3  -4 393.288  22.083   1
   0   3  -4 358.936  22.017   2
   0  -3   4 373.313  22.265   2
   0  -3   4 406.553  22.277   1
   0  -3   4 375.433  22.061   2
  -1   3  -4 394.791  22.365   1
  -1   3  -4 376.498  22.159   2
   1  -3   4 382.919  22.227   1
   1  -3   4 382.875  22.217   2
   1  -3   4 358.638  22.320   2
  -2   3  -4 76.8356  5.2631   2
  -2   3  -4 76.7476  5.5810   1
   2  -3   4 69.6822  5.5843   2
   2  -3   4 84.2102  5.6011   1
   2  -3   4 66.6962  5.3311   2
  -3   3  -4 9.72328 1.99955   1
   3  -3   4 3.27442 1.16375   2
   3  -3   4 5.50027 1.58917   1
   3  -3   4 5.57333 1.99840   3
   3  -3   4 9.58169 1.96509   2
  -4   3  -4 35.8109  3.8266   1
   4  -3   4 34.4361  3.7517   2
   4  -3   4 32.4515  4.3503   3
   4  -3   4 31.4116  3.4027   2
  -5   3  -4 13.8528  2.6020   1
   5  -3   4 17.3211  2.5751   2
   5  -3   4 16.1907  3.4535   3
   5  -3   4 10.9597  2.4780   2
  -6   3  -4 57.7347  5.1291   1
   6  -3   4 54.3612  4.8981   2
   6  -3   4 57.4051  5.1371   2
   6  -3   4 48.0375  6.5432   3
   7  -3   4 34.4786  5.9859   3
   7  -3   4 34.2752  4.3508   2
   7  -3   4 38.7559  4.2205   2
   8  -3   4 85.9864  7.6447   2
   8  -3   4 83.5253 10.2590   3
   8  -3   4 109.333   7.871   2
   9  -3   4 29.2637  6.1366   3
   9  -3   4 33.0140  4.6662   2
  10  -3   4 30.1314  6.9489   3
  10  -3   4 37.2804  5.2866   2
  11  -3   4 17.9459  6.1039   3
  11  -3   4 11.3459  3.8546   2
  12   2  -4 0.38720 5.28041   3
  12   2  -4 5.43291 2.95836   2
  11   2  -4 -1.5352  3.4107   3
  11   2  -4 2.47745 2.31068   2
  10   2  -4 -3.1258  1.7778   2
  10   2  -4 -3.1899  3.0751   3
  10   2  -4 -0.4446  2.5629   2
   9   2  -4 1.95173 1.79159   2
   9   2  -4 -2.2469  3.2231   3
   9   2  -4 0.78573 2.19600   2
   8   2  -4 3.27050 1.88221   2
   8   2  -4 4.19668 3.25840   3
   8   2  -4 5.08052 2.25473   2
   7   2  -4 3.51115 1.53896   2
   7   2  -4 2.77762 1.68172   2
   7   2  -4 1.22110 2.64980   3
   6   2  -4 74.8273  8.3466   3
   6   2  -4 93.7444  5.9009   2
   6   2  -4 70.4292  5.7542   2
  -6  -2   4 86.8207  6.0331   1
   5   2  -4 8.98195 1.68554   2
   5   2  -4 8.86918 2.94938   3
   5   2  -4 6.65616 1.54741   2
  -5  -2   4 5.21756 1.53318   1
   4   2  -4 296.732  17.235   1
   4   2  -4 302.930  17.705   2
   4   2  -4 310.234  17.801   2
   4   2  -4 248.899  19.556   3
   4   2  -4 325.575  17.388   1
  -4  -2   4 310.518  17.821   1
   3   2  -4 908.813  51.752   2
   3   2  -4 846.583  54.868   3
   3   2  -4 968.782  51.562   1
   3   2  -4 924.586  51.841   2
  -3  -2   4 925.787  51.665   1
   2   2  -4 429.960  24.619   1
   2   2  -4 432.099  24.667   1
   2   2  -4 442.374  24.700   2
  -2  -2   4 408.587  24.630   1
  -2  -2   4 437.940  26.277   3
  -2  -2   4 419.703  24.570   2
   1   2  -4 122.104   7.557   2
   1   2  -4 124.291   7.620   1
   1   2  -4 112.105   7.542   1
   1   2  -4 118.826   7.705   2
  -1  -2   4 116.951   7.575   2
  -1  -2   4 110.901   7.504   1
   0   2  -4 371.406  19.033   1
   0   2  -4 326.768  18.891   2
   0   2  -4 275.779  18.824   1
   0  -2   4 316.861  18.877   2
   0  -2   4 320.648  18.850   1
   0  -2   4 333.644  19.087   2
  -1   2  -4 3074.64  164.31   1
  -1   2  -4 2774.74  164.90   2
  -1   2  -4 2973.95  164.17   1
   1  -2   4 3066.23  165.25   2
   1  -2   4 3029.97  165.05   2
   1  -2   4 2831.60  164.12   1
  -2   2  -4 749.079  41.846   2
  -2   2  -4 674.047  41.894   1
   2  -2   4 759.962  41.861   1
   2  -2   4 727.864  43.768   3
   2  -2   4 791.390  42.314   2
  -3   2  -4 2030.49  118.69   1
   3  -2   4 2113.05  124.84   3
   3  -2   4 2152.62  119.26   2
   3  -2   4 2096.23  118.50   1
   3  -2   4 2265.23  119.51   2
  -4   2  -4 409.871  24.132   1
   4  -2   4 415.864  26.021   3
   4  -2   4 419.469  24.025   2
   4  -2   4 410.579  24.256   2
  -5   2  -4 7.52040 1.87129   1
   5  -2   4 6.44534 1.91713   2
   5  -2   4 8.37870 1.73579   2
   5  -2   4 5.41666 2.40653   3
  -6   2  -4 42.1892  4.2019   1
   6  -2   4 37.6755  5.4665   3
   6  -2   4 43.1782  3.8426   2
   6  -2   4 36.5998  3.9707   2
   7  -2   4 1.90651 2.59302   3
   7  -2   4 1.04977 1.63466   2
   7  -2   4 -0.5376  1.7169   2
   8  -2   4 21.2520  3.3144   2
   8  -2   4 19.1876  4.9042   3
   8  -2   4 20.6628  3.0666   2
   9  -2   4 36.2750  6.8096   3
   9  -2   4 45.0654  4.7010   2
   9  -2   4 40.9092  4.8700   2
  10  -2   4 13.8991  4.9658   3
  10  -2   4 5.32355 2.80552   2
  11  -2   4 1.00949 2.70667   2
  11  -2   4 3.75100 4.39661   3
  12  -2   4 9.93966 5.87028   3
  12   1  -4 5.48889 2.92955   2
  12   1  -4 6.31963 5.19481   3
  11   1  -4 8.96494 2.81257   2
  11   1  -4 11.6412  5.5134   3
  10   1  -4 17.1595  3.1260   2
  10   1  -4 13.1471  5.4316   3
  10   1  -4 19.1459  3.6501   2
   9   1  -4 4.82948 2.57394   2
   9   1  -4 7.90416 2.29988   2
   9   1  -4 3.64156 3.96249   3
   8   1  -4 11.5503  2.7301   2
   8   1  -4 8.45861 2.31729   2
   8   1  -4 20.6044  4.8845   3
   8   1  -4 8.65585 2.33011   2
   7   1  -4 0.62152 2.70827   3
   7   1  -4 1.88015 1.52780   2
   7   1  -4 2.18797 1.87699   2
   7   1  -4 1.95877 1.55950   2
   6   1  -4 44.8690  3.9458   2
   6   1  -4 42.4612  4.0029   2
   6   1  -4 45.6870  3.9071   2
   6   1  -4 42.9322  5.9657   3
  -6  -1   4 41.7710  3.9028   1
   5   1  -4 13.9747  2.0152   2
   5   1  -4 12.8662  2.1211   2
   5   1  -4 9.89234 3.06815   3
  -5  -1   4 16.0129  2.1874   1
   4   1  -4 2196.88  118.88   2
   4   1  -4 2195.47  125.66   3
   4   1  -4 2010.95  117.86   1
   4   1  -4 2056.42  118.90   2
   4   1  -4 2132.76  117.78   1
  -4  -1   4 2176.22  118.34   1
   3   1  -4 4.49566 1.17547   2
   3   1  -4 7.44940 1.47935   2
   3   1  -4 1.69817 1.10530   1
   3   1  -4 3.64970 1.67984   3
  -3  -1   4 5.05448 1.24782   1
   2   1  -4 0.51355 0.97803   3
   2   1  -4 0.43013 0.71332   1
   2   1  -4 -0.3553  0.5118   2
   2   1  -4 0.22154 0.66846   2
  -2  -1   4 -0.6513  0.9104   3
  -2  -1   4 -0.5648  0.6987   1
  -2  -1   4 0.13995 0.70802   2
   1   1  -4 86.2766  5.5481   1
   1   1  -4 78.4033  5.6568   2
   1   1  -4 87.4444  5.5260   2
  -1  -1   4 83.5438  5.6022   1
  -1  -1   4 77.2462  5.5239   2
  -1  -1   4 86.4848  5.8491   3
  -1   1  -4 876.477  46.328   1
  -1   1  -4 753.125  46.342   2
   1  -1   4 846.016  46.472   2
   1  -1   4 820.372  46.233   1
  -2   1  -4 250.120  14.373   1
  -2   1  -4 234.943  14.136   2
   2  -1   4 247.880  14.920   3
   2  -1   4 234.670  14.491   2
   2  -1   4 256.219  14.347   1
  -3   1  -4 1227.17   70.96   3
   3  -1   4 1134.81   67.84   2
   3  -1   4 1230.41   67.73   2
   3  -1   4 1179.02   71.20   3
   3  -1   4 1264.98   67.37   1
   4  -1   4 1388.56   80.77   2
   4  -1   4 1448.80   85.29   3
   4  -1   4 1484.02   80.64   2
  -5   1  -4 0.41057 1.12949   1
   5  -1   4 -1.6058  1.7607   3
   5  -1   4 -1.6172  1.3834   2
   5  -1   4 -2.4955  1.0125   2
  -6   1  -4 12.9012  2.1173   1
   6  -1   4 7.86978 3.06572   3
   6  -1   4 13.7376  1.8832   2
   6  -1   4 16.2027  2.3660   2
   7  -1   4 0.95121 1.61083   2
   7  -1   4 2.32100 1.37097   2
   7  -1   4 -0.2790  2.4134   3
   8  -1   4 8.22341 2.28141   2
   8  -1   4 11.5052  2.1186   2
   8  -1   4 5.38693 3.55909   3
   9  -1   4 12.0820  4.6301   3
   9  -1   4 9.62068 2.41916   2
   9  -1   4 5.75259 2.06579   2
  10  -1   4 4.74270 4.15177   3
  10  -1   4 4.73342 2.55059   2
  10  -1   4 5.84941 2.34778   2
  11  -1   4 -3.8841  3.9952   3
  11  -1   4 2.96026 2.41914   2
  12  -1   4 30.0680  4.5967   2
  12  -1   4 26.7586  7.6986   3
  12   0  -4 -3.7364  4.3148   3
  12   0  -4 2.63100 2.61267   2
  11   0  -4 -1.2442  4.0968   3
  11   0  -4 -1.0956  2.4000   2
  10   0  -4 -0.1359  2.3436   2
  10   0  -4 1.78651 3.85054   3
  10   0  -4 -0.1268  1.9641   2
  10   0  -4 -1.1837  2.0322   2
   9   0  -4 49.1176  5.2276   2
   9   0  -4 50.7336  5.1951   2
   9   0  -4 39.1721  7.3304   3
   8   0  -4 2.55710 2.22161   2
   8   0  -4 -0.5230  2.8825   3
   8   0  -4 0.35882 1.86758   2
   7   0  -4 13.2201  4.1647   3
   7   0  -4 11.2936  2.3527   2
   7   0  -4 11.0051  2.4893   2
   6   0  -4 100.483   9.572   3
   6   0  -4 104.332   7.565   2
   6   0  -4 109.550   7.545   2
  -6   0   4 120.930   7.691   1
   5   0  -4 11.1594  2.1041   2
   5   0  -4 9.07625 1.85882   2
   5   0  -4 9.18215 2.98944   3
  -5   0   4 7.04882 1.73405   1
   4   0  -4 287.526  19.020   3
   4   0  -4 285.926  16.367   1
   4   0  -4 288.603  16.915   2
   4   0  -4 287.070  16.879   2
   4   0  -4 285.499  16.865   2
  -4   0   4 274.030  16.816   1
   3   0  -4 56.3597  4.1313   2
   3   0  -4 60.7072  5.2289   3
   3   0  -4 53.2330  4.3483   2
  -3   0   4 53.6914  4.1441   1
   2   0  -4 545.411  30.706   2
   2   0  -4 505.287  30.484   1
   2   0  -4 533.330  32.541   3
  -2   0   4 512.765  30.557   1
  -2   0   4 555.170  30.657   2
  -2   0   4 580.211  32.729   3
   1   0  -4 5189.64  276.14   2
   1   0  -4 4603.07  288.33   3
   1   0  -4 4846.29  275.98   2
   1   0  -4 5159.71  274.52   1
  -1   0   4 5023.58  274.55   1
  -1   0   4 5126.97  276.11   2
  -1   0   4 4784.08  288.43   3
   0   0  -4 52.3073  3.5003   2
   0   0  -4 52.1539  3.4462   1
   0   0  -4 34.8673  3.1331   2
   0   0   4 31.6153  3.1690   2
   0   0   4 47.4073  3.2689   2
   0   0   4 51.7082  3.1521   3
   0   0   4 45.0037  3.3815   1
  -1   0  -4 0.58706 0.64315   2
  -1   0  -4 0.14667 0.73715   1
   1   0   4 1.74268 0.77020   2
   1   0   4 0.79988 0.76887   1
   1   0   4 1.17864 0.85606   2
  -2   0  -4 3418.07  182.52   1
  -2   0  -4 3193.80  191.35   3
   2   0   4 3101.96  191.46   3
   2   0   4 3356.14  183.47   2
   2   0   4 3407.39  182.39   1
  -3   0  -4 20.8687  2.4185   3
   3   0   4 23.9155  2.6636   3
   3   0   4 21.5854  2.0615   2
   3   0   4 19.8919  1.8329   1
   3   0   4 21.0351  1.8722   2
  -4   0  -4 1716.41  100.10   3
   4   0   4 1726.10   94.99   2
   4   0   4 1628.77   94.87   2
   4   0   4 1746.10  100.38   3
   5   0   4 1895.23  109.73   3
   5   0   4 1776.79  103.30   2
   5   0   4 1901.00  103.43   2
   6   0   4 127.806   9.989   3
   6   0   4 117.648   7.134   2
  -7   0  -4 136.132   8.315   1
   7   0   4 145.713  11.045   3
   7   0   4 122.511   7.802   2
   8   0   4 11.6930  4.0327   3
   8   0   4 20.7863  2.1040   2
   9   0   4 4.45503 2.13394   2
   9   0   4 6.32081 1.59210   2
   9   0   4 2.85131 3.41831   3
  10   0   4 20.1691  5.7316   3
  10   0   4 18.0188  2.6498   2
  10   0   4 21.5740  3.0928   2
  11   0   4 23.1067  6.1402   3
  11   0   4 13.6760  3.0216   2
  11   0   4 22.1665  3.0331   2
  12   0   4 5.94326 2.57043   2
  12   0   4 -4.4007  4.2967   3
  11  -1  -4 44.1286  5.6928   2
  11  -1  -4 44.1316  8.7265   3
  11  -1  -4 35.2311  5.2431   2
  10  -1  -4 36.7611  7.4950   3
   9  -1  -4 26.6059  6.1335   3
   9  -1  -4 23.8400  3.9780   2
   9  -1  -4 25.1982  3.8868   2
   8  -1  -4 119.733  11.531   3
   8  -1  -4 113.520   8.713   2
   8  -1  -4 119.364   8.804   2
   7  -1  -4 7.26060 2.42741   2
   7  -1  -4 11.6431  4.0532   3
   7  -1  -4 12.8637  2.6233   2
   6  -1  -4 36.2076  5.7751   3
   6  -1  -4 28.2407  3.5619   2
   6  -1  -4 32.4568  3.7184   2
  -6   1   4 31.2198  3.6156   1
   5  -1  -4 209.871  12.644   2
   5  -1  -4 203.506  14.849   3
   5  -1  -4 193.491  11.597   1
   5  -1  -4 209.320  12.626   2
  -5   1   4 194.093  12.470   1
   4  -1  -4 38.9413  3.4668   2
   4  -1  -4 38.8293  4.9984   3
   4  -1  -4 40.5541  3.6694   2
   4  -1  -4 31.3058  2.9747   1
  -4   1   4 39.2354  3.5328   1
   3  -1  -4 319.639  19.016   2
   3  -1  -4 308.905  18.927   2
   3  -1  -4 325.270  20.821   3
  -3   1   4 334.504  18.970   1
   2  -1  -4 618.157  35.633   3
   2  -1  -4 598.789  33.565   2
   2  -1  -4 619.444  33.580   2
   2  -1  -4 593.108  33.300   1
  -2   1   4 582.348  33.419   2
  -2   1   4 545.502  35.359   3
  -2   1   4 545.900  33.374   1
   1  -1  -4 10.2469  1.4882   2
   1  -1  -4 11.0638  1.5647   1
   1  -1  -4 8.58870 1.49653   3
   1  -1  -4 5.93487 1.33179   2
  -1   1   4 9.63841 1.47257   1
  -1   1   4 11.0936  1.6632   3
  -1   1   4 8.68560 1.50697   2
   0  -1  -4 2718.84  171.05   2
   0  -1  -4 2811.66  178.42   3
   0  -1  -4 3317.98  171.26   2
   0   1   4 3252.47  171.19   2
   0   1   4 2985.83  171.21   2
   0   1   4 3338.10  178.41   3
  -3  -1  -4 811.783  45.401   3
   3   1   4 716.833  45.240   3
   3   1   4 775.455  42.607   1
   3   1   4 760.061  42.958   2
   3   1   4 761.777  42.919   2
  -4  -1  -4 6.11463 1.64736   3
   4   1   4 5.08219 1.68991   3
   4   1   4 6.99918 0.88078   2
   4   1   4 6.31296 0.80812   2
   5   1   4 -0.6947  1.8014   3
   6   1   4 2151.16  127.17   3
   7   1   4 5.65415 2.91199   3
   8   1   4 28.8544  5.2873   3
   9   1   4 82.3403  9.4829   3
  10   1   4 7.74625 4.14428   3
  11   1   4 0.45090 4.21863   3
  12   1   4 1.26394 4.66466   3
  12   1   4 1.33641 1.69439   2
  11  -2  -4 3.23194 5.54243   3
  11  -2  -4 6.31504 3.55451   2
  10  -2  -4 3.52936 4.56109   3
  10  -2  -4 1.99312 2.82590   2
   9  -2  -4 0.20318 2.40672   2
   9  -2  -4 -0.4526  3.5991   3
   8  -2  -4 21.8872  3.8805   2
   8  -2  -4 19.4716  3.7879   2
   8  -2  -4 28.6574  6.2521   3
   7  -2  -4 126.818   9.240   2
   7  -2  -4 117.899  11.641   3
   7  -2  -4 125.723   9.166   2
   6  -2  -4 81.9748  6.7256   2
   6  -2  -4 86.5534  6.9620   2
   6  -2  -4 82.0940  9.2958   3
  -6   2   4 95.4472  6.8903   1
   5  -2  -4 370.937  22.068   2
   5  -2  -4 356.456  21.837   2
   5  -2  -4 353.973  21.060   1
   5  -2  -4 367.532  24.652   3
  -5   2   4 382.835  21.890   1
   4  -2  -4 27.5504  3.2743   2
   4  -2  -4 27.3659  3.1509   2
   4  -2  -4 19.7260  3.8181   3
  -4   2   4 25.5101  3.0805   1
   3  -2  -4 119.356   7.837   1
   3  -2  -4 112.086   9.006   3
   3  -2  -4 124.557   8.052   2
  -3   2   4 113.519   7.882   1
   2  -2  -4 742.094  46.339   1
   2  -2  -4 839.899  46.774   2
   2  -2  -4 820.641  49.194   3
  -2   2   4 834.077  46.583   2
  -2   2   4 895.644  49.084   3
  -2   2   4 793.993  46.470   1
   1  -2  -4 649.979  36.312   2
   1  -2  -4 635.483  36.302   2
   1  -2  -4 628.963  36.085   1
   1  -2  -4 620.921  37.872   3
   1  -2  -4 643.829  36.323   2
  -1   2   4 589.709  36.213   2
  -1   2   4 641.698  36.134   1
  -1   2   4 662.930  37.796   3
   0  -2  -4 1564.12   88.53   1
   0  -2  -4 1598.12   92.56   3
   0  -2  -4 1556.32   88.92   2
   0  -2  -4 1613.76   88.99   2
   0   2   4 1604.74   88.99   2
   0   2   4 1570.83   88.96   2
   0   2   4 1601.53   88.57   1
   0   2   4 1577.66   88.98   2
  -1  -2  -4 1687.80   98.70   1
  -1  -2  -4 1755.30   99.07   2
   1   2   4 1759.59   99.16   2
   1   2   4 1766.00   98.65   1
   1   2   4 1884.44   99.27   2
  -2  -2  -4 34.6103  2.9205   1
  -2  -2  -4 33.1971  2.6346   2
   2   2   4 36.7193  2.9543   2
   2   2   4 36.2007  2.9751   1
  -3  -2  -4 115.910   7.853   3
   3   2   4 118.397   7.214   2
   3   2   4 114.669   7.197   2
   3   2   4 122.864   7.150   1
  -4  -2  -4 4.29500 1.50915   3
   4   2   4 8.53627 0.98534   2
   4   2   4 3.75123 1.51225   3
   4   2   4 3.41736 0.85383   2
   5   2   4 781.952  47.258   3
   6   2   4 314.140  20.765   3
   7   2   4 179.999  13.499   3
   8   2   4 26.2275  5.1857   3
   9   2   4 3.28531 3.22218   3
  10   2   4 30.9631  6.3360   3
  11   2   4 3.37318 4.25073   3
  12   2   4 -1.7542  4.6290   3
  11  -3  -4 9.23476 3.97669   2
  11  -3  -4 4.14357 5.26817   3
  10  -3  -4 3.83672 4.18860   3
  10  -3  -4 3.55273 3.05713   2
   9  -3  -4 2.58631 2.88703   2
   9  -3  -4 -2.5191  3.2437   3
   8  -3  -4 0.55610 2.33905   2
   8  -3  -4 1.94491 3.47665   3
   7  -3  -4 68.6392  7.0565   2
   7  -3  -4 76.6834  6.8667   2
   7  -3  -4 63.5602  8.9516   3
   6  -3  -4 -1.4043  2.3970   3
   6  -3  -4 3.93368 1.44113   1
   6  -3  -4 6.23590 2.43087   2
   6  -3  -4 5.83254 2.34668   2
  -6   3   4 6.92362 2.15001   1
   5  -3  -4 53.5082  6.9262   3
   5  -3  -4 52.1513  5.2752   2
   5  -3  -4 51.2193  4.2411   1
   5  -3  -4 42.4374  4.8571   2
  -5   3   4 47.4747  4.9478   1
   4  -3  -4 3.16075 2.22582   3
   4  -3  -4 4.24986 1.79565   2
   4  -3  -4 3.75232 1.44355   1
   4  -3  -4 1.43827 1.50607   2
  -4   3   4 2.46963 1.60149   1
   3  -3  -4 198.474  12.453   2
   3  -3  -4 195.042  12.152   1
   3  -3  -4 215.044  13.743   3
  -3   3   4 167.835  12.084   1
   2  -3  -4 -0.3771  1.0258   2
   2  -3  -4 -0.2499  1.3407   3
   2  -3  -4 -1.4083  0.9897   1
   2  -3  -4 -1.7004  1.1037   2
  -2   3   4 -0.3458  1.2018   2
  -2   3   4 -1.9204  0.9285   1
   1  -3  -4 56.5878  4.6573   2
   1  -3  -4 50.6766  4.5971   3
   1  -3  -4 51.2201  4.4253   1
   1  -3  -4 55.7987  4.5292   2
  -1   3   4 64.0416  4.6179   1
  -1   3   4 59.4359  4.4402   2
   0  -3  -4 1489.27   80.00   1
   0  -3  -4 1386.92   80.28   2
   0  -3  -4 1417.87   80.34   2
   0  -3  -4 1420.44   80.28   2
   0   3   4 1459.66   80.38   2
   0   3   4 1410.05   80.31   2
   0   3   4 1400.24   79.91   1
  -1  -3  -4 1757.84   93.91   1
  -1  -3  -4 1679.94   94.20   2
   1   3   4 1516.67   94.21   2
   1   3   4 1641.45   94.30   2
   1   3   4 1735.47   94.36   2
   1   3   4 1750.94   93.91   1
  -2  -3  -4 22.8761  2.3319   2
   2   3   4 20.3060  2.4192   1
   2   3   4 27.2982  2.6355   2
  -3  -3  -4 1347.73   73.74   3
   3   3   4 1113.36   69.82   1
   3   3   4 1280.07   70.35   2
   3   3   4 1274.09   70.36   2
  -4  -3  -4 363.790  23.183   3
   4   3   4 400.453  20.987   1
   4   3   4 357.172  21.455   2
   4   3   4 371.380  21.522   2
   5   3   4 4.58359 1.09547   2
   5   3   4 3.56232 0.96470   2
   7   3   4 11.2091  3.3897   3
   8   3   4 615.602  39.284   3
   9   3   4 1.72983 2.87381   3
  11  -4  -4 -0.9824  4.5289   3
  11  -4  -4 0.69172 3.58389   2
  10  -4  -4 4.21582 4.52974   3
  10  -4  -4 2.99309 3.31612   2
   9  -4  -4 7.61725 4.62137   3
   9  -4  -4 11.4530  3.8971   2
   8  -4  -4 0.76465 2.55959   2
   8  -4  -4 3.88891 3.88648   3
   7  -4  -4 1.59721 2.63980   2
   7  -4  -4 -1.1584  3.4615   3
   6  -4  -4 28.8830  4.6975   2
   6  -4  -4 36.4405  6.3740   3
   6  -4  -4 28.2270  3.4553   1
   6  -4  -4 32.1257  4.6350   2
  -6   4   4 29.6250  4.4522   1
   5  -4  -4 24.8036  4.9804   3
   5  -4  -4 30.4183  4.2161   2
   5  -4  -4 26.8416  4.1058   2
  -5   4   4 25.7292  3.8514   1
   4  -4  -4 350.600  20.889   2
   4  -4  -4 322.651  20.123   1
   4  -4  -4 313.574  22.290   3
  -4   4   4 346.207  20.556   1
   3  -4  -4 699.408  40.693   1
   3  -4  -4 684.234  43.414   3
   3  -4  -4 729.697  41.309   2
  -3   4   4 698.682  40.890   1
  -3   4   4 718.823  40.834   2
   2  -4  -4 137.722   9.743   2
   2  -4  -4 162.921   9.961   1
   2  -4  -4 137.532  10.386   3
   2  -4  -4 142.646   9.966   2
  -2   4   4 153.549   9.956   1
  -2   4   4 140.118   9.663   2
   1  -4  -4 112.181   8.037   2
   1  -4  -4 108.407   8.193   3
   1  -4  -4 109.880   7.967   2
   1  -4  -4 116.477   8.126   1
  -1   4   4 122.401   8.100   1
  -1   4   4 115.605   8.058   2
   0  -4  -4 24.9934  3.0194   2
   0  -4  -4 25.4510  3.0603   2
   0  -4  -4 25.6956  3.1225   1
   0   4   4 26.1145  3.0513   2
   0   4   4 30.8712  3.3219   1
  -1  -4  -4 135.752   9.079   2
   1   4   4 138.547   9.259   2
   1   4   4 142.891   9.167   2
   1   4   4 143.122   9.244   1
  -2  -4  -4 74.8434  5.2616   2
   2   4   4 78.0501  5.5293   1
   2   4   4 74.4006  5.4741   2
   2   4   4 69.4627  5.5326   1
   2   4   4 69.2965  5.5359   2
   2   4   4 68.6242  5.3726   2
   3   4   4 998.372  52.167   1
   3   4   4 882.126  52.412   2
   3   4   4 837.479  52.395   2
   3   4   4 983.382  52.145   1
   4   4   4 69.4914  5.1881   2
   4   4   4 67.2902  5.1828   2
   4   4   4 72.6846  4.7933   1
   4   4   4 77.7963  4.9748   1
   5   4   4 113.129   7.385   2
   5   4   4 115.569   7.363   2
   6   4   4 1.49344 1.16104   2
   6   4   4 1.27135 1.04518   2
   7   4   4 58.6305  4.0569   2
   7   4   4 59.2808  4.1888   2
  10  -5  -4 15.3999  4.5245   2
  10  -5  -4 8.54784 5.86377   3
   9  -5  -4 16.5345  6.2537   3
   8  -5  -4 14.6059  5.1758   3
   8  -5  -4 2.93618 3.26611   2
   7  -5  -4 21.1706  4.3487   2
   7  -5  -4 17.6917  5.3193   3
   6  -5  -4 2.65660 3.49447   3
   6  -5  -4 -2.4443  2.7827   2
   5  -5  -4 212.398  14.434   2
   5  -5  -4 215.460  16.255   3
   5  -5  -4 204.647  13.444   1
   5  -5  -4 189.702  13.912   2
  -5   5   4 215.296  14.218   1
   4  -5  -4 -0.5601  0.8237   2
   4  -5  -4 0.22954 1.52944   1
   4  -5  -4 0.86754 2.11901   2
   4  -5  -4 1.83009 2.69559   3
  -4   5   4 0.29646 1.79899   1
   3  -5  -4 0.68549 1.76819   2
   3  -5  -4 -0.5667  1.5909   2
   3  -5  -4 3.28255 2.55133   3
   3  -5  -4 0.70116 1.79486   1
  -3   5   4 4.58448 2.02109   2
  -3   5   4 1.03924 1.64296   1
   2  -5  -4 0.83966 1.43387   1
   2  -5  -4 1.91561 2.01082   3
   2  -5  -4 1.49568 1.76029   2
   2  -5  -4 1.35221 1.44305   2
  -2   5   4 -0.1417  1.4895   1
  -2   5   4 -0.2179  1.3372   2
   1  -5  -4 12.9149  2.6953   2
   1  -5  -4 18.8273  2.8540   2
   1  -5  -4 14.3439  2.7447   3
  -1   5   4 22.1300  3.1465   1
  -1   5   4 18.8419  2.7550   2
   0  -5  -4 46.6589  4.7249   2
   0   5   4 43.2708  4.5973   1
   0   5   4 47.0865  4.6867   2
  -1  -5  -4 25.0807  3.1452   2
  -1  -5  -4 24.7006  3.1987   2
   1   5   4 33.6223  3.6602   1
   1   5   4 29.2796  3.6556   2
   1   5   4 26.2419  3.2530   2
   1   5   4 24.5631  3.2276   1
  -2  -5  -4 872.834  49.997   2
   2   5   4 877.661  50.301   2
   2   5   4 905.920  49.975   1
   2   5   4 858.167  50.106   2
   2   5   4 868.994  49.945   1
   3   5   4 176.907  11.240   1
   3   5   4 180.514  11.454   2
   3   5   4 177.979  11.339   1
   4   5   4 1877.01   99.90   2
   4   5   4 1835.60   99.06   1
   4   5   4 1654.13   99.81   2
   4   5   4 1733.41   99.89   2
   5   5   4 37.8047  2.9708   1
   5   5   4 32.0962  3.5032   2
   5   5   4 32.8549  2.6974   1
   5   5   4 38.3247  3.7680   2
   6   5   4 24.7662  2.9710   2
   6   5   4 26.6942  2.9948   2
   7   5   4 4.24006 1.49758   2
   7   5   4 1.27816 1.45110   2
   8   5   4 28.1621  3.0677   2
   8   5   4 31.1638  3.1758   2
   9   5   4 43.2520  3.8483   2
   9   5   4 49.8146  4.1475   2
  10   5   4 29.1263  2.9415   2
  10  -6  -4 0.83456 5.08686   3
  10  -6  -4 2.59187 3.83165   2
   9  -6  -4 26.7119  5.5564   2
   9  -6  -4 25.1770  7.3644   3
   8  -6  -4 17.5996  4.9955   2
   8  -6  -4 25.8091  6.7488   3
   7  -6  -4 13.1080  4.1362   2
   7  -6  -4 20.3767  5.4869   3
   6  -6  -4 247.171  16.985   2
   6  -6  -4 225.893  18.574   3
   5  -6  -4 14.6475  4.4201   3
   5  -6  -4 4.71493 3.24927   2
  -5   6   4 7.02652 3.14185   1
   4  -6  -4 4.94999 2.65830   2
   4  -6  -4 1.31867 3.10492   3
   4  -6  -4 0.15791 1.82514   1
   4  -6  -4 2.64158 2.47663   2
  -4   6   4 -0.2793  2.0156   1
   3  -6  -4 0.68024 2.46725   3
   3  -6  -4 -0.5079  1.9414   2
   3  -6  -4 1.09396 2.02437   1
   3  -6  -4 0.05754 2.09072   2
  -3   6   4 2.05580 2.13341   1
  -3   6   4 1.76507 2.00971   2
   2  -6  -4 28.1930  4.3537   2
   2  -6  -4 38.9010  4.5947   2
   2  -6  -4 26.4791  4.2932   3
  -2   6   4 29.1853  4.3403   1
  -2   6   4 34.2788  4.2958   2
   1  -6  -4 1.34348 1.66602   2
   1  -6  -4 2.53833 1.98238   3
  -1   6   4 1.02169 1.62799   2
  -1   6   4 1.58191 1.72097   1
   0  -6  -4 33.2033  4.0131   2
   0   6   4 23.6471  3.4004   2
   0   6   4 24.3312  3.5963   1
  -1  -6  -4 34.5781  3.9765   2
  -1  -6  -4 25.3911  3.5522   2
   1   6   4 27.4978  3.6033   2
   1   6   4 27.7230  3.6755   1
  -2  -6  -4 833.947  49.513   2
   2   6   4 897.497  49.631   1
   2   6   4 846.457  49.503   1
   2   6   4 879.047  49.732   2
   2   6   4 863.555  50.050   2
  -3  -6  -4 114.852   7.885   2
   3   6   4 115.522   8.214   1
   3   6   4 115.881   8.160   1
   3   6   4 116.918   8.271   2
   4   6   4 756.967  43.387   2
   4   6   4 758.609  42.744   1
   4   6   4 731.747  42.780   1
   4   6   4 746.523  43.254   2
   5   6   4 641.114  35.561   1
   5   6   4 609.467  35.413   1
   5   6   4 618.758  36.262   2
   5   6   4 623.344  36.417   2
   6   6   4 28.7061  3.6916   2
   6   6   4 37.3279  4.1382   2
   7   6   4 46.1769  4.5270   2
   7   6   4 37.3515  4.1806   2
   7   6   4 44.9694  4.4196   2
   8   6   4 23.9049  3.3080   2
   8   6   4 27.2949  3.3739   2
   8   6   4 21.5893  3.3291   2
   9   6   4 11.3377  2.4685   2
   9   6   4 11.8765  2.6271   2
   9   6   4 13.3353  2.5147   2
  10   6   4 1.82500 1.84278   2
  10   6   4 0.51321 1.99454   2
  11   6   4 -1.5931  1.9033   2
  11   6   4 2.33658 1.93270   2
  12   6   4 -0.3548  2.0189   2
  12   6   4 1.90030 2.01390   2
   9  -7  -4 4.23527 5.14543   3
   9  -7  -4 -0.7932  4.0802   2
   8  -7  -4 9.58325 5.91724   3
   8  -7  -4 21.7499  5.3940   2
   7  -7  -4 13.2735  5.5490   3
   7  -7  -4 15.9627  4.5945   2
   6  -7  -4 50.5449  8.1332   3
   6  -7  -4 48.6667  6.9088   2
   5  -7  -4 19.5023  4.5199   2
   5  -7  -4 19.1059  5.3411   3
  -5   7   4 20.5628  4.4473   1
   4  -7  -4 30.0120  5.7553   3
   4  -7  -4 25.6882  5.0530   2
  -4   7   4 32.9242  5.1319   1
   3  -7  -4 268.679  21.725   2
   3  -7  -4 353.625  23.282   3
   3  -7  -4 386.661  22.332   2
  -3   7   4 345.738  21.572   2
  -3   7   4 371.401  22.181   1
   2  -7  -4 43.4464  5.8430   3
   2  -7  -4 60.1767  6.4315   2
  -2   7   4 53.8012  6.1082   1
  -2   7   4 57.9123  6.0082   2
   1  -7  -4 20.9604  3.8390   2
   1  -7  -4 19.8519  3.5117   3
  -1   7   4 14.8539  3.3409   1
  -1   7   4 22.0689  3.5135   2
   0  -7  -4 25.3955  3.8488   2
   0   7   4 27.4586  3.9289   1
   0   7   4 22.4045  3.6402   2
  -1  -7  -4 352.192  21.744   2
   1   7   4 336.356  21.490   2
   1   7   4 359.334  21.669   1
  -2  -7  -4 752.859  43.103   2
  -2  -7  -4 767.342  43.197   2
   2   7   4 726.098  43.139   2
   2   7   4 761.340  43.134   1
   2   7   4 772.647  43.547   2
   2   7   4 663.814  42.879   1
  -3  -7  -4 89.7925  6.9111   2
   3   7   4 88.5121  7.5828   2
   3   7   4 94.0492  7.2389   1
   3   7   4 80.7931  7.0710   2
   3   7   4 104.757   7.571   1
   4   7   4 253.130  15.644   1
   4   7   4 258.717  16.007   2
   4   7   4 232.531  15.646   1
   5   7   4 55.2015  5.4203   2
   5   7   4 46.5679  5.3978   2
   5   7   4 56.7137  4.8084   1
   6   7   4 7.00916 1.75144   1
   6   7   4 9.23762 1.62404   1
   6   7   4 13.4447  3.0438   2
   6   7   4 9.92499 2.64510   2
   7   7   4 73.7106  6.5245   2
   7   7   4 49.7620  5.6645   2
   8   7   4 31.9728  4.2083   2
   8   7   4 28.8440  4.0712   2
   9   7   4 7.69962 2.70144   2
   9   7   4 4.68480 2.64337   2
  10   7   4 10.4591  3.1538   2
  10   7   4 10.0992  2.8902   2
  11   7   4 2.46626 2.41946   2
  11   7   4 0.04723 2.39386   2
  12   7   4 4.42701 2.49743   2
   9  -8  -4 9.12481 4.78742   2
   9  -8  -4 0.23568 5.26019   3
   8  -8  -4 -3.1116  3.9384   3
   8  -8  -4 4.62844 3.78020   2
   7  -8  -4 20.6287  5.5779   2
   7  -8  -4 13.7400  5.3403   3
   6  -8  -4 135.072  11.850   2
   6  -8  -4 125.556  13.988   3
   5  -8  -4 30.2085  5.8500   2
   5  -8  -4 44.1138  7.6334   3
  -5   8   4 43.1513  6.5091   1
   4  -8  -4 404.702  28.235   2
   4  -8  -4 417.279  29.881   3
  -4   8   4 507.755  28.550   1
   3  -8  -4 143.722  11.543   2
   3  -8  -4 129.706  11.489   3
  -3   8   4 129.783  10.768   1
   2  -8  -4 5.00256 2.95652   2
   2  -8  -4 3.24482 2.87401   3
  -2   8   4 3.14204 2.28100   2
  -2   8   4 4.16009 2.59381   1
   1  -8  -4 85.6194  7.6057   3
   1  -8  -4 80.6449  8.0496   2
  -1   8   4 84.1421  8.2496   1
  -1   8   4 72.4028  6.9176   2
   0  -8  -4 635.830  37.497   2
   0   8   4 601.467  37.325   1
   0   8   4 635.731  37.308   2
  -1  -8  -4 88.9940  7.9378   2
   1   8   4 99.5809  8.3332   1
   1   8   4 104.568   8.163   2
  -2  -8  -4 84.0388  7.1182   2
  -2  -8  -4 79.8031  7.0248   2
   2   8   4 76.9648  6.8838   2
   2   8   4 83.3285  7.2825   1
  -3  -8  -4 77.2222  6.7401   2
   3   8   4 77.7393  7.0396   2
   3   8   4 75.8423  6.7654   1
   3   8   4 85.0397  7.0103   1
   3   8   4 90.7538  7.6812   2
   4   8   4 188.378  11.859   1
   4   8   4 172.762  11.941   2
   4   8   4 134.261  11.796   2
   4   8   4 179.366  11.662   1
   5   8   4 14.5341  3.2439   2
   5   8   4 13.2336  2.8250   1
   5   8   4 19.0968  3.7256   2
   5   8   4 11.8771  2.5745   1
   6   8   4 104.527   8.307   2
   6   8   4 105.215   7.452   1
   6   8   4 104.589   7.343   1
   6   8   4 97.5023  8.8631   2
   7   8   4 560.119  32.090   2
   7   8   4 488.889  31.289   2
   8   8   4 -0.6201  2.4647   2
   8   8   4 -2.6441  2.6540   2
   9   8   4 1.37381 2.40353   2
  10   8   4 -1.0982  2.5297   2
  11   8   4 -1.2412  2.5020   2
  12   8   4 -1.2845  2.5029   2
   8  -9  -4 28.4481  6.9176   2
   8  -9  -4 24.1998  7.6380   3
   7  -9  -4 21.5899  6.8262   3
   7  -9  -4 24.1158  6.0958   2
   6  -9  -4 0.85077 3.69073   2
   6  -9  -4 6.77251 4.93828   3
   5  -9  -4 0.90464 4.07253   3
   5  -9  -4 0.96658 3.69775   2
   4  -9  -4 -0.8766  3.5716   3
   4  -9  -4 -0.0395  3.2571   2
  -4   9   4 1.56246 2.94542   1
   3  -9  -4 4.90460 3.57615   2
   3  -9  -4 2.96737 3.69835   3
  -3   9   4 0.46416 3.01368   1
   2  -9  -4 158.479  12.572   3
   2  -9  -4 129.915  11.796   2
  -2   9   4 149.542  11.835   1
   1  -9  -4 96.9901  9.5758   2
  -1   9   4 93.9736  8.3410   2
  -1   9   4 101.401   9.175   1
   0  -9  -4 92.5546  8.2751   2
   0   9   4 83.7594  7.8145   2
   0   9   4 88.8738  8.1567   1
  -1  -9  -4 42.1270  5.4549   2
   1   9   4 29.8781  4.5537   2
   1   9   4 36.0609  5.1624   1
  -2  -9  -4 1.31269 2.07870   2
  -2  -9  -4 -0.7162  1.9193   2
   2   9   4 -0.1277  2.2250   1
   2   9   4 1.26757 2.32917   2
  -3  -9  -4 110.102   8.937   2
   3   9   4 102.050   8.967   2
   3   9   4 117.693   9.619   2
   3   9   4 123.436   9.254   1
   4   9   4 93.0706  8.0259   1
   4   9   4 93.5388  8.9976   2
   4   9   4 100.463   8.312   2
   4   9   4 90.9701  7.9403   1
   5   9   4 177.217  12.115   2
   5   9   4 154.817  11.482   1
   6   9   4 51.5776  5.9382   2
   6   9   4 41.7207  4.7520   1
   7   9   4 24.9396  2.9530   1
   7   9   4 21.2211  4.1398   2
   7   9   4 24.9531  2.7072   1
   8   9   4 2.89145 2.95463   2
   9   9   4 -0.3973  2.4139   2
  10   9   4 1.42583 2.71380   2
  11   9   4 -0.8369  2.6318   2
   8 -10  -4 3.07516 5.06251   3
   8 -10  -4 2.53217 4.88814   2
   7 -10  -4 0.90804 4.23500   2
   7 -10  -4 -5.9710  4.1864   3
   6 -10  -4 2.49990 4.24259   2
   6 -10  -4 2.94358 4.60488   3
   5 -10  -4 7.60945 4.34492   2
   5 -10  -4 12.4441  5.4914   3
   4 -10  -4 80.9027  9.6159   2
   4 -10  -4 67.7896  9.3374   3
  -4  10   4 66.8493  8.6909   1
   3 -10  -4 52.2319  7.9364   3
   3 -10  -4 73.2712  8.7687   2
  -3  10   4 60.4320  8.0612   1
   2 -10  -4 41.7342  6.7793   3
   2 -10  -4 47.9827  6.8267   2
  -2  10   4 55.4507  7.4279   1
   1 -10  -4 490.970  29.495   2
   1 -10  -4 474.815  29.747   3
  -1  10   4 400.856  28.716   1
   0 -10  -4 41.8980  6.1186   2
   0  10   4 42.6634  6.3187   1
   0  10   4 52.6583  6.4049   2
  -1 -10  -4 51.4329  6.6138   2
   1  10   4 39.5630  5.9141   1
   1  10   4 52.7163  6.4471   2
   2  10   4 90.0824  8.4158   2
   2  10   4 99.0600  8.7791   1
   3  10   4 10.2096  3.3978   1
   3  10   4 11.7975  3.2226   2
   4  10   4 194.187  13.570   2
   4  10   4 169.545  12.947   1
   5  10   4 13.9699  3.4941   1
   5  10   4 17.2997  3.9455   2
   6  10   4 -2.9854  2.5547   2
   6  10   4 -1.1675  2.1028   1
   7  10   4 24.9018  4.5578   2
   7  10   4 21.2452  3.3086   1
   8  10   4 -0.8491  2.6161   2
   9  10   4 62.2118  7.0509   2
  10  10   4 6.01586 3.17714   2
  11  10   4 7.57639 3.51991   2
   7 -11  -4 9.64306 5.72582   2
   7 -11  -4 18.7388  6.6795   3
   6 -11  -4 1.29366 5.31379   3
   6 -11  -4 -3.4289  4.2929   2
   5 -11  -4 9.02276 5.39051   3
   5 -11  -4 11.3868  5.0651   2
   4 -11  -4 15.7090  6.0174   3
   4 -11  -4 15.9071  4.9523   2
  -4  11   4 20.1049  5.5990   1
   3 -11  -4 36.7126  6.9548   3
   3 -11  -4 27.0985  6.1644   2
  -3  11   4 25.3601  5.7627   1
   2 -11  -4 -0.6219  3.7465   3
   2 -11  -4 -1.6878  3.2052   2
  -2  11   4 2.27930 3.19256   1
   1 -11  -4 207.102  16.550   2
   1 -11  -4 234.276  16.607   3
  -1  11   4 210.476  16.520   1
   0 -11  -4 14.7714  4.4879   2
   0  11   4 10.4441  3.8266   2
   0  11   4 4.64809 3.54943   1
   1  11   4 41.7736  6.5543   1
   1  11   4 37.8553  5.8383   2
   2  11   4 100.096  10.422   1
   2  11   4 128.904  10.365   2
   3  11   4 97.0834  8.6908   2
   3  11   4 84.8711  9.0203   1
   4  11   4 21.6478  4.3551   1
   4  11   4 19.7396  4.4523   2
   5  11   4 -3.6808  2.1244   1
   5  11   4 -1.8540  2.7325   2
   6  11   4 -4.2390  2.3490   1
   6  11   4 6.15725 3.24486   2
   7  11   4 34.7667  5.6476   2
   7  11   4 32.6743  4.3130   1
   8  11   4 4.40129 3.12495   2
   9  11   4 17.5002  4.5339   2
  10  11   4 1.06004 3.22419   2
  11  11   4 2.27371 3.39887   2
   6 -12  -4 3.81955 5.00868   2
   6 -12  -4 2.71684 5.82115   3
   5 -12  -4 -0.7164  4.5088   2
   5 -12  -4 -1.8052  4.3979   3
   4 -12  -4 19.4870  6.1243   2
   4 -12  -4 13.0853  5.9284   3
   3 -12  -4 3.06858 4.90844   3
   3 -12  -4 7.41703 4.58472   2
  -3  12   4 0.90649 3.35173   1
   2 -12  -4 1.21842 3.82685   2
   2 -12  -4 4.75101 4.25675   3
  -2  12   4 -1.7830  3.3185   1
   1 -12  -4 6.69424 4.46056   3
  -1  12   4 11.5959  4.4206   1
   0  12   4 3.41989 3.66294   1
   1  12   4 74.6280  8.6816   2
   1  12   4 71.7481  8.8146   1
   2  12   4 135.164  11.653   1
   2  12   4 141.399  11.686   2
   3  12   4 -4.0473  2.6748   1
   3  12   4 -2.9054  2.9446   2
   4  12   4 -1.2031  2.9204   2
   4  12   4 1.15140 2.77157   1
   5  12   4 -0.6623  2.5024   1
   5  12   4 1.16186 3.27697   2
   6  12   4 81.9812  8.9878   2
   6  12   4 76.4750  8.0179   1
   7  12   4 8.73551 3.11783   1
   7  12   4 7.07373 3.74339   2
   8  12   4 0.67318 3.10442   2
   8  12   4 1.01558 2.13638   1
   9  12   4 18.2736  4.7613   2
  10  12   4 5.97357 3.62533   2
   5 -13  -4 6.42299 6.47204   3
   4 -13  -4 -1.5210  4.9794   3
   3 -13  -4 5.11815 4.98480   3
  -3  13   4 1.90450 4.62526   1
   2 -13  -4 6.02166 4.43444   3
  -2  13   4 3.74337 4.24349   1
   1 -13  -4 0.79452 4.05478   3
  -1  13   4 1.49753 3.82741   1
   0  13   4 -0.1776  3.4448   1
   1  13   4 54.2894  7.9107   1
   2  13   4 51.5769  7.4402   1
   2  13   4 56.7561  7.8442   2
   3  13   4 -0.4502  3.2559   2
   3  13   4 -0.2053  2.8930   1
   4  13   4 92.5453  9.6161   1
   4  13   4 85.6433  9.7720   2
   5  13   4 82.6395  8.7849   1
   5  13   4 77.9785  9.3027   2
   6  13   4 1.60365 3.59585   2
   6  13   4 1.78262 3.16712   1
   7  13   4 2.60199 3.10130   1
   7  13   4 3.01035 3.83365   2
   8  13   4 9.08642 4.14659   2
   8  13   4 12.4992  3.1099   1
   9  13   4 6.47863 4.37572   2
  10  13   4 -2.5837  3.5313   2
   4 -14  -4 -2.9749  5.1366   3
   3 -14  -4 16.6411  6.5732   3
  -3  14   4 23.6100  6.7235   1
   2 -14  -4 14.7465  6.1185   3
  -2  14   4 24.3708  6.4404   1
   1 -14  -4 -8.4872  4.1386   3
  -1  14   4 -1.1310  4.1436   1
   0  14   4 -0.6833  3.7590   1
   1  14   4 4.07148 4.15294   1
   2  14   4 3.95151 3.75861   1
   3  14   4 3.23480 3.65155   1
   3  14   4 9.59353 4.36187   2
   4  14   4 9.99127 4.35374   1
   4  14   4 15.9908  5.0600   2
   5  14   4 43.0240  7.1003   2
   5  14   4 35.3153  6.3886   1
   6  14   4 1.01512 3.14487   1
   6  14   4 -1.9267  3.4570   2
   7  14   4 -4.5042  2.5741   1
   7  14   4 0.49975 3.53941   2
   8  14   4 6.23883 3.20912   1
   8  14   4 5.77157 4.05916   2
   9  14   4 2.59423 4.03661   2
   2 -15  -4 -0.4414  5.3775   3
  -2  15   4 3.04543 5.71972   1
   1 -15  -4 1.19511 4.87196   3
  -1  15   4 0.03783 4.56419   1
   0  15   4 0.53967 4.51152   1
   1  15   4 5.31172 4.35538   1
   2  15   4 13.7039  5.2668   1
   3  15   4 -1.3876  3.8590   1
   4  15   4 13.5995  4.8712   1
   5  15   4 3.44930 4.19594   2
   5  15   4 2.75323 3.79036   1
   6  15   4 -0.9273  3.9078   2
   6  15   4 4.22161 3.73836   1
   7  15   4 -1.9473  3.7122   2
   7  15   4 -2.2529  3.1998   1
   8  15   4 19.2531  5.5452   2
   8  15   4 15.4079  3.9709   1
   1 -16  -4 11.5123  6.3922   3
  -1  16   4 12.6837  6.4105   1
   0 -16  -4 -3.7368  4.9071   3
   0  16   4 0.95013 4.96657   1
   1  16   4 8.53372 5.42439   1
   2  16   4 3.19877 4.45756   1
   3  16   4 6.98874 4.51732   1
   4  16   4 1.47149 4.10948   1
   5  16   4 -1.4526  3.5499   1
   6  16   4 1.44127 4.59008   2
   6  16   4 -0.2808  3.4692   1
   5  16  -5 0.96307 3.85801   1
   4  16  -5 -2.7548  3.5361   1
   3  16  -5 4.55095 4.48903   1
  -3 -16   5 1.64188 4.58054   1
   2  16  -5 -0.4773  3.6391   1
  -2 -16   5 1.60043 5.27034   1
   1  16  -5 -0.3516  4.0458   1
  -1 -16   5 1.57618 4.80874   1
   0  16  -5 1.12429 5.25969   1
   7  15  -5 -1.4148  4.0159   2
   7  15  -5 -2.6996  3.1748   1
   6  15  -5 3.42469 3.59875   1
   6  15  -5 1.87580 4.60291   2
   5  15  -5 7.23062 4.89695   2
   5  15  -5 1.06805 3.74136   1
   4  15  -5 -3.7682  3.4446   1
   3  15  -5 20.8645  6.1100   1
  -3 -15   5 17.3813  5.9216   1
   2  15  -5 2.01242 4.06705   1
  -2 -15   5 5.87353 4.14340   1
   1  15  -5 0.34780 4.08850   1
  -1 -15   5 7.39444 4.75715   1
   0  15  -5 4.46732 4.59583   1
   0 -15   5 -1.3428  3.9127   1
  -1  15  -5 -3.9494  4.3003   1
  -2  15  -5 6.61523 5.59695   1
   3 -15   5 -2.4781  4.6389   3
   8  14  -5 -3.2323  4.0054   2
   8  14  -5 2.46892 2.89493   1
   7  14  -5 2.67755 3.14402   1
   7  14  -5 -0.4903  3.8533   2
   6  14  -5 11.5832  4.7351   2
   6  14  -5 12.9019  4.5028   1
   5  14  -5 15.3329  4.6687   1
   5  14  -5 17.4694  5.5003   2
   4  14  -5 26.3335  5.6353   1
   4  14  -5 26.3295  6.1132   2
  -4 -14   5 24.2615  6.4001   1
   3  14  -5 8.56687 4.57581   1
  -3 -14   5 25.5962  6.5889   1
   2  14  -5 1.22373 3.49529   1
  -2 -14   5 -1.8598  3.6570   1
   1  14  -5 -7.2212  3.3981   1
  -1 -14   5 -0.4947  3.8772   1
   0  14  -5 2.65723 3.86506   1
   0 -14   5 7.20171 4.61232   1
  -1  14  -5 0.22149 4.06711   1
   1 -14   5 0.49559 4.04140   1
  -2  14  -5 2.60720 4.73612   1
  -3  14  -5 9.66574 5.02090   1
   3 -14   5 -2.7576  4.6159   3
   4 -14   5 -1.0513  5.9313   3
   9  13  -5 3.36940 4.04195   2
   8  13  -5 5.42785 4.04199   2
   8  13  -5 4.13177 2.86892   1
   7  13  -5 0.35097 3.63064   2
   7  13  -5 -2.7308  2.5260   1
   6  13  -5 11.4193  4.1719   2
   6  13  -5 15.1717  4.2387   1
   5  13  -5 0.10747 3.54723   2
   5  13  -5 0.22475 2.80924   1
   4  13  -5 5.84538 3.96280   2
   4  13  -5 4.45283 3.85479   1
  -4 -13   5 9.98254 4.68905   1
   3  13  -5 2.71169 3.64741   2
   3  13  -5 1.31596 3.61573   1
  -3 -13   5 5.43975 4.27156   1
   2  13  -5 -1.0161  3.6951   1
  -2 -13   5 4.24633 4.11438   1
   1  13  -5 2.80960 3.55976   1
  -1 -13   5 2.85801 4.04697   1
   0  13  -5 14.5988  4.9176   1
   0 -13   5 29.6802  6.1712   1
  -1  13  -5 2.90061 4.04065   1
   1 -13   5 -1.6746  3.2458   1
  -2  13  -5 4.11740 4.14050   1
  -3  13  -5 -3.9219  3.9119   1
   3 -13   5 -5.2501  4.0657   3
   4 -13   5 3.31839 5.45673   3
   5 -13   5 -1.0592  4.9066   2
   5 -13   5 -9.2645  4.6453   3
  10  12  -5 1.40162 3.70509   2
   9  12  -5 9.56095 4.50628   2
   8  12  -5 9.26375 3.88841   2
   8  12  -5 7.73332 2.73070   1
   7  12  -5 -2.0776  2.1779   1
   7  12  -5 0.55122 3.64988   2
   6  12  -5 -1.8494  2.8714   2
   6  12  -5 -2.4621  2.3358   1
   5  12  -5 -1.2381  2.7334   1
   5  12  -5 -2.1709  2.9410   2
   4  12  -5 34.0027  5.6704   1
   4  12  -5 24.8352  5.2629   2
  -4 -12   5 24.7774  5.5248   1
   3  12  -5 20.4369  4.9924   1
   3  12  -5 10.1575  4.1093   2
  -3 -12   5 12.5715  4.5869   1
   2  12  -5 12.3714  4.4952   2
   2  12  -5 6.37700 3.80353   1
  -2 -12   5 11.5765  4.3643   1
   1  12  -5 -2.3561  3.1496   1
  -1 -12   5 -1.4436  3.0778   1
   0  12  -5 4.64658 4.06462   1
   0 -12   5 3.75530 3.44971   1
  -1  12  -5 41.2170  7.2504   1
   1 -12   5 52.1630  7.6470   1
  -2  12  -5 7.41255 4.21311   1
   2 -12   5 -0.1651  3.1843   1
   2 -12   5 7.82872 4.55627   2
  -3  12  -5 0.43815 3.84706   1
   3 -12   5 -0.8814  4.0255   3
   3 -12   5 -3.1158  4.0770   2
   4 -12   5 2.27925 4.38779   3
   4 -12   5 2.10880 4.39278   2
   5 -12   5 -2.7900  3.9951   2
   5 -12   5 -4.0278  4.7038   3
   6 -12   5 -2.7616  5.4033   3
   6 -12   5 3.18265 5.05840   2
  10  11  -5 3.68775 3.80124   2
   9  11  -5 2.40582 3.33251   2
   8  11  -5 0.16985 3.29902   2
   8  11  -5 -0.6441  1.9817   1
   7  11  -5 4.13832 3.49507   2
   7  11  -5 1.84222 2.49645   1
   6  11  -5 -1.6157  2.7918   2
   6  11  -5 0.14607 2.60417   1
   5  11  -5 2.85391 3.25065   2
   5  11  -5 1.05082 2.72889   1
  -5 -11   5 4.96120 3.22096   1
   4  11  -5 71.4921  8.1525   1
   4  11  -5 70.8377  8.1816   2
  -4 -11   5 89.0013  9.2414   1
   3  11  -5 6.56128 3.22491   2
   3  11  -5 9.54385 3.64439   1
  -3 -11   5 6.75783 3.48743   1
   2  11  -5 5.31622 3.41085   2
   2  11  -5 5.25549 3.37193   1
  -2 -11   5 6.95213 3.65791   1
   1  11  -5 -2.3067  3.1807   1
   1  11  -5 5.73942 3.59036   2
  -1 -11   5 0.43207 3.59513   1
   0  11  -5 3.21627 3.43781   1
   0 -11   5 5.35290 3.53657   1
   0 -11   5 6.17921 4.00203   2
  -1  11  -5 46.2467  7.2715   1
   1 -11   5 66.6642  8.2091   2
   1 -11   5 38.6186  6.6836   1
  -2  11  -5 116.360  11.909   1
   2 -11   5 111.547  10.415   1
   2 -11   5 126.677  12.189   2
  -3  11  -5 24.1628  6.0044   1
   3 -11   5 18.9853  5.2350   3
   3 -11   5 33.3116  6.4053   2
  -4  11  -5 4.21693 3.63361   1
   4 -11   5 3.12709 4.43081   3
   4 -11   5 -2.8556  3.6281   2
   5 -11   5 0.49156 3.78211   2
   5 -11   5 -3.6295  4.2338   3
   6 -11   5 4.93045 5.54674   3
   6 -11   5 8.50037 4.96235   2
   7 -11   5 0.21320 4.85696   2
   7 -11   5 0.72383 5.64848   3
  11  10  -5 1.39168 3.31094   2
  10  10  -5 6.01266 3.41570   2
   9  10  -5 22.3001  4.6814   2
   8  10  -5 8.34006 3.70520   2
   7  10  -5 5.24593 2.55517   1
   7  10  -5 7.82289 3.30039   2
   6  10  -5 92.3224  7.5598   1
   6  10  -5 66.3430  7.8589   2
   5  10  -5 2.45139 2.68041   1
   5  10  -5 2.78216 2.68543   2
  -5 -10   5 2.18822 2.94014   1
   4  10  -5 -0.2698  2.6217   2
   4  10  -5 -2.7993  2.0472   1
  -4 -10   5 -1.1215  2.5455   1
   3  10  -5 38.4150  5.5921   2
   3  10  -5 37.4681  5.6459   1
  -3 -10   5 31.9008  5.5166   1
   2  10  -5 4.72143 2.79228   2
   2  10  -5 13.5675  3.9290   1
  -2 -10   5 14.1422  4.2873   1
   1  10  -5 4.88606 3.07881   1
   1  10  -5 6.64197 2.91924   2
  -1 -10   5 3.28827 3.01391   1
  -1 -10   5 0.75802 2.59605   2
   0  10  -5 54.2579  6.8867   2
   0  10  -5 70.2480  7.9599   1
   0 -10   5 50.9694  7.1163   2
   0 -10   5 60.2783  7.4307   1
  -1  10  -5 221.663  16.614   1
   1 -10   5 235.350  16.585   1
   1 -10   5 234.910  16.994   2
  -2  10  -5 70.6538  8.8050   1
   2 -10   5 74.5193  8.7027   2
   2 -10   5 83.6622  8.8732   1
  -3  10  -5 196.791  15.612   1
   3 -10   5 190.515  14.924   1
   3 -10   5 236.231  16.407   2
   3 -10   5 211.827  15.972   3
  -4  10  -5 10.5936  4.4165   1
   4 -10   5 4.89043 4.55612   3
   4 -10   5 15.2904  4.6387   2
   5 -10   5 18.1199  6.0814   3
   5 -10   5 19.6399  5.3840   2
   6 -10   5 6.22073 5.08071   3
   6 -10   5 -3.8434  3.4870   2
   7 -10   5 2.18920 4.48567   2
   7 -10   5 4.01599 5.29892   3
   8 -10   5 2.96476 4.62979   2
   8 -10   5 -3.8539  4.9692   3
  11   9  -5 1.80196 3.26166   2
  10   9  -5 9.47661 3.63869   2
   9   9  -5 13.7818  3.9122   2
   8   9  -5 3.07849 3.01600   2
   7   9  -5 8.39130 3.18225   2
   7   9  -5 6.44538 2.29926   1
   6   9  -5 2.00397 2.67526   2
   6   9  -5 8.60628 2.81807   1
   5   9  -5 149.476  10.897   1
   5   9  -5 135.937  11.228   2
  -5  -9   5 156.831  11.516   1
   4   9  -5 2.63667 2.54687   2
   4   9  -5 -0.0772  2.2590   1
  -4  -9   5 6.38826 3.01859   1
   3   9  -5 9.40192 3.08398   1
   3   9  -5 10.9211  3.1237   2
  -3  -9   5 9.47821 3.13895   1
   2   9  -5 294.986  20.308   2
   2   9  -5 295.616  20.352   1
  -2  -9   5 340.973  20.757   2
  -2  -9   5 326.368  20.636   1
   1   9  -5 96.8156  9.0292   1
   1   9  -5 110.100   9.046   2
  -1  -9   5 115.825   9.540   2
  -1  -9   5 119.893   9.782   1
   0   9  -5 24.4650  4.7259   1
   0   9  -5 24.4054  4.3793   2
   0  -9   5 19.4898  4.3755   1
   0  -9   5 25.4584  4.4831   2
  -1   9  -5 67.1775  6.9294   2
  -1   9  -5 49.7983  6.6918   1
   1  -9   5 55.3222  6.9850   2
   1  -9   5 50.7576  6.5373   1
  -2   9  -5 65.9266  7.4110   1
   2  -9   5 57.6479  6.9966   2
   2  -9   5 38.5355  5.9795   1
  -3   9  -5 35.5648  5.9284   1
   3  -9   5 41.7407  5.9434   1
   3  -9   5 37.9099  6.2703   2
  -4   9  -5 3.12750 3.60849   1
   4  -9   5 13.2466  4.5083   3
   4  -9   5 7.12504 3.90063   2
   5  -9   5 52.0441  7.9123   3
   5  -9   5 38.1952  6.4590   2
   6  -9   5 27.2505  5.8294   2
   6  -9   5 22.3837  5.8223   3
   7  -9   5 5.65268 4.30881   2
   7  -9   5 -0.2715  4.5262   3
   8  -9   5 -0.6293  4.1345   2
   8  -9   5 -1.8081  4.3202   3
  11   8  -5 6.41104 3.35872   2
  10   8  -5 10.8546  3.5769   2
   9   8  -5 1.82616 2.67512   2
   8   8  -5 7.63591 2.94266   2
   7   8  -5 1.84817 1.47145   1
   7   8  -5 -1.5165  2.1802   2
   6   8  -5 113.209   8.067   1
   6   8  -5 96.0828  8.3550   2
   5   8  -5 49.5455  5.3550   1
   5   8  -5 42.0602  5.0864   1
   5   8  -5 38.9461  5.2208   2
  -5  -8   5 50.1239  5.9565   1
   4   8  -5 0.41869 2.32413   2
   4   8  -5 -1.0859  1.9626   1
   4   8  -5 1.99523 2.29855   1
   4   8  -5 -0.5114  2.0530   2
  -4  -8   5 -0.3075  2.3469   1
   3   8  -5 134.740  10.535   2
   3   8  -5 132.397   9.854   2
   3   8  -5 130.190   9.857   1
   3   8  -5 134.593   9.845   1
  -3  -8   5 128.313   9.723   2
  -3  -8   5 113.105   9.574   1
   2   8  -5 71.9094  6.9779   2
   2   8  -5 61.1175  6.6914   1
  -2  -8   5 51.8577  6.0857   2
  -2  -8   5 65.1620  6.6946   1
   1   8  -5 18.7250  3.6466   2
   1   8  -5 16.2566  3.5472   1
  -1  -8   5 26.0070  4.0901   2
  -1  -8   5 22.3655  3.8785   1
   0   8  -5 4.03441 2.54925   1
   0   8  -5 3.11101 2.18133   2
   0  -8   5 3.86821 2.53426   1
   0  -8   5 2.35163 2.28855   2
  -1   8  -5 0.93464 1.76738   2
  -1   8  -5 2.07961 2.32085   1
   1  -8   5 0.22193 1.93667   2
   1  -8   5 0.88928 2.02963   1
  -2   8  -5 196.736  13.187   2
  -2   8  -5 188.958  13.798   1
   2  -8   5 197.507  13.952   2
   2  -8   5 172.858  13.192   1
  -3   8  -5 336.817  22.780   1
   3  -8   5 353.633  22.601   1
   3  -8   5 372.920  23.315   2
  -4   8  -5 231.952  16.099   1
   4  -8   5 227.267  16.054   2
   4  -8   5 202.040  16.550   3
  -5   8  -5 487.952  30.822   1
   5  -8   5 481.515  32.481   3
   5  -8   5 496.551  31.055   2
   6  -8   5 14.1149  5.5021   3
   6  -8   5 13.0345  4.2384   2
   7  -8   5 16.3148  4.8357   2
   7  -8   5 27.4538  6.8099   3
   8  -8   5 0.69665 4.64875   3
   8  -8   5 2.90573 3.79422   2
   9  -8   5 0.79997 4.44111   3
   9  -8   5 3.07868 4.09613   2
  11   7  -5 1.96799 2.89518   2
  10   7  -5 -2.3351  2.2679   2
   9   7  -5 -0.0375  2.3350   2
   8   7  -5 1.10023 2.33503   2
   7   7  -5 1.35983 2.42895   2
   7   7  -5 4.72514 2.39753   2
   6   7  -5 -0.5203  2.1858   2
   6   7  -5 1.66638 1.60085   1
   6   7  -5 3.20667 2.31114   2
   6   7  -5 2.41945 1.75309   1
  -6  -7   5 2.19746 2.11245   1
   5   7  -5 6.24011 2.15117   1
   5   7  -5 9.73338 2.73587   2
   5   7  -5 9.32819 2.44297   1
   5   7  -5 12.0180  3.0850   2
  -5  -7   5 9.15326 2.78704   1
   4   7  -5 107.187   8.362   1
   4   7  -5 113.268   8.575   2
   4   7  -5 117.411   8.534   1
  -4  -7   5 112.100   8.800   1
   3   7  -5 4.48622 2.20053   1
   3   7  -5 3.81545 2.16160   2
   3   7  -5 4.31582 2.45687   2
   3   7  -5 2.77288 2.15502   1
  -3  -7   5 2.83012 2.21208   2
  -3  -7   5 5.09317 2.47556   1
   2   7  -5 291.758  17.638   1
   2   7  -5 259.888  17.760   2
   2   7  -5 276.205  17.402   2
  -2  -7   5 248.780  17.165   2
  -2  -7   5 278.820  17.449   1
   1   7  -5 13.5944  3.0511   1
   1   7  -5 15.4180  3.1605   2
  -1  -7   5 17.4878  3.2427   2
  -1  -7   5 18.1065  3.3705   1
   0   7  -5 99.1793  8.1845   1
   0   7  -5 99.5992  7.9565   2
   0  -7   5 101.528   8.384   2
   0  -7   5 105.464   8.195   1
  -1   7  -5 7.09771 2.33223   2
  -1   7  -5 3.73695 2.18511   1
   1  -7   5 7.11924 2.51026   1
   1  -7   5 3.84670 2.40470   2
  -2   7  -5 -0.3550  1.5139   2
  -2   7  -5 1.38344 1.92893   1
   2  -7   5 -0.1284  2.0358   2
   2  -7   5 1.23674 1.94443   1
  -3   7  -5 13.1067  2.9615   2
  -3   7  -5 17.9500  3.6916   1
   3  -7   5 8.29922 3.08445   2
   3  -7   5 11.2599  2.9915   1
   3  -7   5 11.3666  3.2257   1
   3  -7   5 14.7087  3.3935   2
  -4   7  -5 1.57254 2.28082   1
   4  -7   5 8.01725 3.12697   2
   4  -7   5 -2.1246  3.0964   3
   4  -7   5 5.04664 2.47994   1
  -5   7  -5 108.106   9.180   1
   5  -7   5 89.3449  9.9667   3
   5  -7   5 85.4370  9.1333   2
   6  -7   5 6.91293 3.48270   2
   6  -7   5 -2.1631  3.6976   3
   7  -7   5 3.96427 3.28237   2
   7  -7   5 4.42952 4.33054   3
   8  -7   5 5.33780 4.70414   3
   8  -7   5 2.78502 3.52229   2
   9  -7   5 11.8467  6.0136   3
   9  -7   5 5.45185 4.03568   2
  10  -7   5 3.34685 6.16041   3
  10  -7   5 5.35734 4.50950   2
  12   6  -5 0.62276 2.97962   2
  11   6  -5 6.96085 3.14432   2
  10   6  -5 5.75596 2.75962   2
   9   6  -5 -0.7773  2.0633   2
   8   6  -5 11.7321  3.0228   2
   8   6  -5 21.2188  3.7764   2
   7   6  -5 -1.3341  1.8564   2
   7   6  -5 0.36908 2.09929   2
   6   6  -5 162.871  10.632   2
   6   6  -5 155.177  10.962   2
   6   6  -5 149.152   9.382   1
   6   6  -5 142.932   9.505   1
  -6  -6   5 146.723  10.448   1
   5   6  -5 8.50356 2.14069   1
   5   6  -5 8.10578 2.36985   2
   5   6  -5 6.90753 2.47472   2
  -5  -6   5 8.72723 2.37489   1
   4   6  -5 150.180  10.278   1
   4   6  -5 157.720  10.414   1
   4   6  -5 151.845  10.510   2
  -4  -6   5 147.544  10.499   1
   3   6  -5 394.132  24.431   1
   3   6  -5 424.826  24.961   2
   3   6  -5 412.493  24.423   1
   3   6  -5 409.434  24.505   2
  -3  -6   5 403.115  24.515   1
  -3  -6   5 392.898  24.170   2
   2   6  -5 103.840   7.846   2
   2   6  -5 96.1352  7.7826   1
   2   6  -5 106.769   8.019   1
   2   6  -5 99.4035  8.2779   2
  -2  -6   5 105.191   7.887   2
  -2  -6   5 108.526   7.985   1
   1   6  -5 2756.25  148.77   2
   1   6  -5 2637.77  148.11   1
  -1  -6   5 2415.01  147.92   1
  -1  -6   5 2773.08  148.95   2
   0   6  -5 32.3859  4.3036   1
   0   6  -5 39.9955  4.3613   2
   0  -6   5 31.2006  4.3293   2
   0  -6   5 37.7740  4.4312   1
  -1   6  -5 20.2503  3.1027   2
  -1   6  -5 24.6948  3.7700   1
   1  -6   5 22.9018  3.5891   1
   1  -6   5 23.1433  3.7065   2
  -2   6  -5 187.344  11.634   2
  -2   6  -5 168.501  11.962   1
   2  -6   5 163.789  11.971   2
   2  -6   5 150.109  11.509   2
   2  -6   5 185.432  11.901   1
  -3   6  -5 104.769   8.727   1
  -3   6  -5 111.285   8.168   2
   3  -6   5 110.040   8.880   1
   3  -6   5 103.050   8.379   1
   3  -6   5 105.457   8.816   3
   3  -6   5 126.691   9.094   2
   3  -6   5 126.502   8.911   2
  -4   6  -5 128.331  10.108   1
   4  -6   5 131.715  10.031   2
   4  -6   5 131.443  11.074   3
   4  -6   5 133.928   9.710   1
   4  -6   5 145.425  10.508   2
  -5   6  -5 76.4888  7.7277   1
   5  -6   5 82.6683  8.7571   3
   5  -6   5 71.7104  7.6656   2
   6  -6   5 223.953  15.064   2
   6  -6   5 185.703  16.179   3
   7  -6   5 127.336  10.940   2
   7  -6   5 135.670  12.593   3
   8  -6   5 18.2820  5.6400   3
   8  -6   5 16.5653  4.4785   2
   9  -6   5 3.54743 5.04792   3
   9  -6   5 11.2107  4.1592   2
  10  -6   5 6.61884 4.10488   2
  10  -6   5 -1.3435  4.4061   3
  12   5  -5 -0.6421  2.5006   2
  11   5  -5 -0.5192  2.3260   2
  10   5  -5 10.1378  2.9966   2
   9   5  -5 5.93703 2.46997   2
   9   5  -5 12.1685  3.1260   2
   8   5  -5 1.08838 1.96285   2
   8   5  -5 0.13993 2.04312   2
   7   5  -5 50.8137  5.3017   2
   7   5  -5 65.6829  5.8335   2
   6   5  -5 1.05859 0.83482   1
   6   5  -5 1.57357 1.64645   2
   6   5  -5 0.33068 1.53800   2
   6   5  -5 2.11451 0.98414   1
  -6  -5   5 1.29027 1.54237   1
   5   5  -5 157.747  10.503   1
   5   5  -5 171.633  11.390   2
   5   5  -5 169.853  10.482   1
   5   5  -5 172.633  11.110   2
  -5  -5   5 164.690  11.047   1
   4   5  -5 182.153  11.524   2
   4   5  -5 167.781  11.208   1
   4   5  -5 172.200  11.254   1
   4   5  -5 172.168  11.641   2
  -4  -5   5 177.026  11.467   1
   3   5  -5 119.562   8.110   1
   3   5  -5 121.464   8.134   1
   3   5  -5 118.021   8.114   2
   3   5  -5 85.3480  7.8634   2
  -3  -5   5 118.555   7.863   2
  -3  -5   5 118.524   8.085   1
   2   5  -5 12.2727  2.5267   2
   2   5  -5 10.6317  2.2874   1
   2   5  -5 8.73505 2.14044   2
   2   5  -5 14.8877  2.5010   1
  -2  -5   5 14.6940  2.4395   2
  -2  -5   5 13.2276  2.4633   1
   1   5  -5 13.4968  2.5848   2
   1   5  -5 12.4895  2.3843   2
   1   5  -5 9.20094 2.21849   1
  -1  -5   5 8.98584 2.30415   2
  -1  -5   5 14.4788  2.6611   1
   0   5  -5 235.129  15.380   1
   0   5  -5 243.722  15.190   2
   0  -5   5 244.211  15.364   1
   0  -5   5 244.638  15.470   2
  -1   5  -5 67.9009  5.3500   2
  -1   5  -5 61.0272  5.6526   1
   1  -5   5 69.9665  5.6101   1
   1  -5   5 60.8674  5.7578   2
   1  -5   5 69.7817  5.7169   2
  -2   5  -5 29.1058  3.7766   1
  -2   5  -5 20.5545  3.0073   2
   2  -5   5 20.2728  3.1786   1
   2  -5   5 22.2161  3.2139   2
   2  -5   5 21.5749  3.4200   2
   2  -5   5 24.3845  3.5277   1
  -3   5  -5 107.747   7.446   2
  -3   5  -5 100.362   7.885   1
   3  -5   5 106.584   7.725   1
   3  -5   5 105.315   8.088   2
   3  -5   5 90.7121  7.9818   3
   3  -5   5 105.368   7.849   2
  -4   5  -5 7.42968 2.48432   1
   4  -5   5 12.3875  3.2545   3
   4  -5   5 11.7038  2.8062   2
   4  -5   5 11.8125  2.4847   1
  -5   5  -5 0.41987 2.16870   1
   5  -5   5 -0.8779  2.2904   2
   5  -5   5 0.07661 2.53443   3
   5  -5   5 -0.7420  1.7941   2
   6  -5   5 80.6870  7.4385   2
   6  -5   5 85.6102  7.5294   2
   6  -5   5 75.9571  9.0274   3
   7  -5   5 230.544  19.117   3
   7  -5   5 271.796  17.336   2
   8  -5   5 6.65089 3.36401   2
   8  -5   5 4.35455 4.41875   3
   9  -5   5 3.91618 5.02693   3
   9  -5   5 1.28516 3.35659   2
  10  -5   5 -1.4673  3.9048   3
  10  -5   5 1.29698 3.43082   2
  12   4  -5 24.8764  4.0636   2
  11   4  -5 0.16170 2.40980   2
  10   4  -5 -0.7745  2.6165   2
  10   4  -5 -0.5709  2.0053   2
   9   4  -5 5.88611 2.73991   2
   9   4  -5 6.62737 2.44586   2
   8   4  -5 30.6407  3.9797   2
   8   4  -5 24.7263  3.5935   2
   7   4  -5 2.71560 1.91586   2
   7   4  -5 0.45569 1.65338   2
   6   4  -5 20.2723  2.8767   2
   6   4  -5 19.3474  2.9821   2
  -6  -4   5 20.7684  2.9980   1
   5   4  -5 101.342   6.966   1
   5   4  -5 110.617   7.797   2
   5   4  -5 100.974   6.842   1
   5   4  -5 111.192   7.652   2
  -5  -4   5 114.721   7.622   1
   4   4  -5 23.5328  3.0949   2
   4   4  -5 22.1593  2.7843   1
   4   4  -5 17.4014  2.6847   2
  -4  -4   5 24.8722  3.0713   1
   3   4  -5 98.6643  6.8654   2
   3   4  -5 91.0761  6.7913   1
   3   4  -5 109.418   6.957   1
  -3  -4   5 86.7531  6.4831   2
  -3  -4   5 87.9701  6.7601   1
   2   4  -5 101.232   7.176   1
   2   4  -5 96.6193  7.1027   1
   2   4  -5 93.4102  7.0557   2
   2   4  -5 101.546   7.384   2
  -2  -4   5 110.611   7.226   2
  -2  -4   5 102.987   7.152   1
   1   4  -5 1237.35   73.48   2
   1   4  -5 1291.93   73.76   2
   1   4  -5 1297.79   73.37   1
   1   4  -5 1342.00   73.28   1
  -1  -4   5 1335.77   73.68   2
  -1  -4   5 1291.29   73.21   1
   0   4  -5 215.153  13.795   1
   0   4  -5 223.367  13.519   2
   0  -4   5 213.762  13.736   2
   0  -4   5 212.926  13.589   1
  -1   4  -5 2604.63  153.46   2
  -1   4  -5 2822.00  153.10   1
   1  -4   5 2821.90  153.61   2
   1  -4   5 2815.14  152.89   1
   1  -4   5 2641.84  153.77   2
  -2   4  -5 1538.86   90.64   1
  -2   4  -5 1639.74   90.66   2
   2  -4   5 1679.73   90.95   2
   2  -4   5 1614.40   91.15   2
   2  -4   5 1573.19   90.42   1
  -3   4  -5 96.7024  6.9025   2
  -3   4  -5 106.675   7.575   1
   3  -4   5 101.986   7.265   1
   3  -4   5 93.4108  7.4577   2
   3  -4   5 100.851   7.819   3
  -4   4  -5 220.538  14.480   1
   4  -4   5 230.922  14.636   2
   4  -4   5 214.149  14.333   2
   4  -4   5 226.526  15.525   3
   4  -4   5 238.469  14.226   1
  -5   4  -5 4.73996 2.07010   1
   5  -4   5 4.33049 2.77727   3
   5  -4   5 3.76972 1.97229   2
   5  -4   5 6.56279 2.39209   2
  -6   4  -5 39.8212  5.2518   1
   6  -4   5 53.6334  5.7587   2
   6  -4   5 62.9621  5.8104   2
   6  -4   5 48.9123  6.5928   3
   7  -4   5 143.239  13.184   3
   7  -4   5 149.848  11.289   2
   7  -4   5 165.394  11.332   2
   8  -4   5 177.342  12.806   2
   8  -4   5 174.698  15.045   3
   9  -4   5 -2.1028  3.5973   3
   9  -4   5 7.61932 3.40311   2
  10  -4   5 3.13890 3.29061   2
  10  -4   5 -2.9171  4.2477   3
  11  -4   5 -3.5251  3.1685   2
  11  -4   5 -3.6320  4.3107   3
  12   3  -5 9.66124 3.20157   2
  11   3  -5 0.53596 2.38404   2
  10   3  -5 -2.4526  3.6752   3
  10   3  -5 1.91215 2.79737   2
  10   3  -5 0.45379 1.86085   2
   9   3  -5 13.1560  2.8474   2
   9   3  -5 19.7176  3.5072   2
   9   3  -5 5.46302 4.21551   3
   8   3  -5 80.0296  6.9676   2
   8   3  -5 95.9015  6.8211   2
   8   3  -5 79.7288  9.8588   3
   7   3  -5 0.20208 1.62656   2
   7   3  -5 -1.6444  1.4042   2
   7   3  -5 0.69150 2.51542   3
   6   3  -5 67.9753  5.5441   2
   6   3  -5 84.0116  8.4650   3
   6   3  -5 64.4659  5.3217   2
  -6  -3   5 68.9626  5.4844   1
   5   3  -5 29.5485  3.2953   2
   5   3  -5 31.0256  2.5598   1
   5   3  -5 31.2925  3.4516   2
   5   3  -5 29.1232  2.7197   1
  -5  -3   5 32.7315  3.4658   1
   4   3  -5 4.64053 1.47516   2
   4   3  -5 0.29517 1.14291   1
   4   3  -5 -0.3684  0.4746   1
   4   3  -5 2.05191 1.41851   2
  -4  -3   5 0.98396 1.22868   1
   3   3  -5 198.862  12.149   1
   3   3  -5 204.352  12.315   1
   3   3  -5 177.724  12.142   2
  -3  -3   5 210.523  12.396   1
   2   3  -5 344.582  20.426   2
   2   3  -5 352.386  20.478   1
   2   3  -5 345.352  20.578   2
   2   3  -5 351.606  20.457   1
  -2  -3   5 346.560  20.364   2
  -2  -3   5 328.396  20.344   1
   1   3  -5 1598.34   86.04   1
   1   3  -5 1554.30   86.38   2
   1   3  -5 1550.82   86.58   2
   1   3  -5 1519.00   86.07   1
  -1  -3   5 1509.59   85.92   1
  -1  -3   5 1472.67   86.43   2
   0   3  -5 1127.50   64.10   1
   0   3  -5 1185.64   64.07   1
   0   3  -5 1076.21   64.12   2
   0  -3   5 1111.92   63.93   1
   0  -3   5 1163.95   64.47   2
   0  -3   5 1146.45   64.25   2
  -1   3  -5 1329.24   73.74   1
  -1   3  -5 1210.99   73.71   2
   1  -3   5 1308.47   74.10   2
   1  -3   5 1329.31   73.59   1
   1  -3   5 1367.34   73.94   2
  -2   3  -5 320.992  19.419   1
  -2   3  -5 327.241  19.106   2
   2  -3   5 326.789  19.266   1
   2  -3   5 313.528  19.484   2
   2  -3   5 325.594  19.317   2
  -3   3  -5 648.830  37.457   1
   3  -3   5 654.171  37.263   1
   3  -3   5 654.104  39.154   3
   3  -3   5 638.706  37.642   2
  -4   3  -5 34.0128  3.8271   1
   4  -3   5 32.0744  3.3682   1
   4  -3   5 29.4283  3.4385   2
   4  -3   5 27.4778  3.9275   3
   4  -3   5 35.0084  3.8818   2
  -5   3  -5 285.239  18.660   1
   5  -3   5 302.169  20.422   3
   5  -3   5 308.382  18.842   2
   5  -3   5 323.916  18.724   2
  -6   3  -5 17.3813  3.0277   1
   6  -3   5 24.6280  4.3665   3
   6  -3   5 18.8901  3.1869   2
   6  -3   5 19.3245  3.0081   2
   7  -3   5 51.6343  5.1831   2
   7  -3   5 56.7864  7.5707   3
   7  -3   5 45.6075  5.2079   2
   8  -3   5 113.534   8.302   2
   8  -3   5 97.9272 10.9408   3
   8  -3   5 90.8052  8.1396   2
   9  -3   5 26.8269  6.1176   3
   9  -3   5 25.2316  4.4346   2
  10  -3   5 34.6517  7.3189   3
  10  -3   5 37.7856  5.3191   2
  11  -3   5 3.26591 3.32962   2
  11  -3   5 7.22183 4.81326   3
  12   2  -5 5.30354 5.32446   3
  12   2  -5 3.73311 2.68011   2
  11   2  -5 0.07964 4.30905   3
  10   2  -5 -2.4913  3.3410   3
  10   2  -5 1.61007 2.18556   2
  10   2  -5 -2.4043  2.7420   2
   9   2  -5 6.53617 4.24793   3
   9   2  -5 8.35438 2.54360   2
   9   2  -5 9.49988 3.03702   2
   8   2  -5 18.6330  2.9869   2
   8   2  -5 20.8037  5.5014   3
   8   2  -5 22.4822  3.5178   2
   7   2  -5 42.9405  4.2845   2
   7   2  -5 32.8120  3.7912   2
   7   2  -5 35.4229  5.9836   3
   6   2  -5 -0.8451  1.5045   2
   6   2  -5 3.93662 2.76313   3
   6   2  -5 0.87455 1.51421   2
  -6  -2   5 0.98361 1.38188   1
   5   2  -5 10.1411  1.9249   2
   5   2  -5 6.22624 1.03237   1
   5   2  -5 7.75661 1.23187   1
   5   2  -5 10.1891  2.1108   2
   5   2  -5 8.37776 2.73569   3
  -5  -2   5 6.59769 1.84027   1
   4   2  -5 73.8552  5.0519   1
   4   2  -5 60.1409  5.0583   2
   4   2  -5 69.5739  5.3586   2
   4   2  -5 85.5955  6.9045   3
  -4  -2   5 73.6839  5.3432   1
   3   2  -5 565.517  36.174   2
   3   2  -5 647.244  36.017   1
   3   2  -5 665.153  38.660   3
   3   2  -5 655.809  35.903   1
   3   2  -5 604.550  36.117   2
  -3  -2   5 653.045  36.171   1
   2   2  -5 4.12168 1.31970   1
   2   2  -5 5.24238 1.42402   2
   2   2  -5 3.53568 1.23878   2
   2   2  -5 2.96805 1.23737   1
  -2  -2   5 8.08691 1.63869   1
  -2  -2   5 4.31794 1.27512   2
  -2  -2   5 4.89822 1.57917   3
   1   2  -5 184.819  11.059   1
   1   2  -5 185.135  11.080   1
   1   2  -5 178.959  11.194   2
   1   2  -5 140.981  10.732   2
  -1  -2   5 184.371  10.998   1
  -1  -2   5 189.802  11.073   2
   0   2  -5 265.022  14.447   1
   0   2  -5 258.574  14.640   2
   0   2  -5 218.751  14.188   2
   0  -2   5 235.303  14.296   2
   0  -2   5 241.127  14.289   1
   0  -2   5 210.496  14.348   2
  -1   2  -5 11.3178  1.7123   2
   1  -2   5 9.25460 1.73444   1
   1  -2   5 6.58966 1.72753   2
   1  -2   5 6.72357 1.57517   2
  -2   2  -5 517.407  31.753   2
   2  -2   5 559.573  32.272   2
   2  -2   5 594.771  31.927   1
  -3   2  -5 78.8686  5.6344   1
   3  -2   5 76.9196  5.3476   1
   3  -2   5 63.5769  5.2178   2
   3  -2   5 82.7649  5.9380   3
   3  -2   5 68.9893  5.6606   2
  -4   2  -5 115.905   7.305   1
   4  -2   5 96.8763  7.2512   2
   4  -2   5 95.7111  6.9088   2
   4  -2   5 100.159   6.699   1
  -5   2  -5 248.390  14.619   1
   5  -2   5 199.369  14.494   2
   5  -2   5 261.814  16.421   3
   5  -2   5 239.984  14.447   2
  -6   2  -5 5.08938 1.80791   1
   6  -2   5 4.71084 2.67568   3
   6  -2   5 -0.6480  1.4018   2
   6  -2   5 4.02343 1.94563   2
   7  -2   5 15.9324  2.6753   2
   7  -2   5 13.7166  2.7927   2
   7  -2   5 21.4105  4.5949   3
   8  -2   5 40.9791  4.4390   2
   8  -2   5 48.5743  7.2059   3
   8  -2   5 41.4951  4.7342   2
   9  -2   5 54.5911  7.7859   3
   9  -2   5 45.5742  5.0763   2
   9  -2   5 48.6541  5.4043   2
  10  -2   5 -0.3352  3.6637   3
  10  -2   5 3.14096 2.71972   2
  11  -2   5 6.78698 3.09923   2
  11  -2   5 11.2883  5.3357   3
  12   1  -5 6.43075 5.23680   3
  12   1  -5 7.63756 2.98532   2
  11   1  -5 8.49993 3.08491   2
  11   1  -5 9.78566 5.24721   3
  10   1  -5 2.88286 3.96171   3
  10   1  -5 1.39184 2.24657   2
   9   1  -5 18.2937  3.2517   2
   9   1  -5 17.6123  3.5750   2
   9   1  -5 10.0311  4.7103   3
   8   1  -5 20.1403  5.1752   3
   8   1  -5 25.5139  3.7624   2
   8   1  -5 22.2792  3.2658   2
   7   1  -5 16.5101  4.3684   3
   7   1  -5 14.2642  2.5941   2
   7   1  -5 15.7429  2.9259   2
   6   1  -5 143.811  10.502   2
   6   1  -5 171.850  13.146   3
   6   1  -5 163.095  10.455   2
  -6  -1   5 173.606  10.565   1
   5   1  -5 267.353  18.924   3
   5   1  -5 291.186  15.772   1
   5   1  -5 291.913  16.676   2
   5   1  -5 238.333  16.633   2
  -5  -1   5 282.883  16.695   1
   4   1  -5 104.988   6.918   1
   4   1  -5 104.668   8.695   3
   4   1  -5 106.235   7.226   2
   4   1  -5 108.918   7.452   2
  -4  -1   5 110.552   7.300   1
   3   1  -5 41.0004  3.7438   2
   3   1  -5 32.1079  3.0827   1
   3   1  -5 39.1430  3.3836   2
   3   1  -5 38.2306  4.3462   3
  -3  -1   5 34.5506  3.4620   1
   2   1  -5 234.481  14.247   3
   2   1  -5 219.225  13.166   2
   2   1  -5 219.314  13.131   1
  -2  -1   5 232.032  14.233   3
  -2  -1   5 216.791  13.229   1
  -2  -1   5 195.827  13.037   2
   1   1  -5 103.781   7.119   2
   1   1  -5 125.021   7.595   2
   1   1  -5 119.944   7.361   1
  -1  -1   5 95.3544  7.2445   2
  -1  -1   5 116.089   7.391   1
  -1  -1   5 107.461   7.488   3
   0   1  -5 1940.31  106.56   2
   0   1  -5 1993.73  106.16   1
   0   1  -5 1809.13  106.67   2
   0  -1   5 1886.08  106.07   1
   0  -1   5 1808.83  106.69   2
   0  -1   5 1972.33  106.56   2
  -1   1  -5 1513.95   82.32   2
  -1   1  -5 1595.72   82.15   1
   1  -1   5 1567.05   82.64   2
   1  -1   5 1300.31   81.88   1
   1  -1   5 1368.19   82.33   2
  -2   1  -5 331.059  19.642   2
   2  -1   5 340.396  19.753   1
   2  -1   5 339.738  20.034   2
   2  -1   5 348.475  20.434   3
   3  -1   5 678.721  38.819   2
   3  -1   5 678.861  38.575   1
   3  -1   5 693.471  39.068   2
  -4   1  -5 335.661  19.714   3
   4  -1   5 310.786  18.072   1
   4  -1   5 322.832  18.676   2
   4  -1   5 299.905  18.396   2
   4  -1   5 306.551  19.988   3
   5  -1   5 1004.87   60.39   3
   5  -1   5 1056.45   56.79   2
   5  -1   5 946.538  56.511   2
  -6   1  -5 10.8790  2.0464   1
   6  -1   5 12.1880  2.2601   2
   6  -1   5 5.96396 2.74953   3
   6  -1   5 8.38961 1.73983   2
   7  -1   5 -2.5145  1.7742   2
   7  -1   5 1.49576 2.61159   3
   7  -1   5 -2.0547  1.2893   2
   8  -1   5 40.6631  6.2003   3
   8  -1   5 40.1897  4.3415   2
   8  -1   5 37.9612  3.7957   2
   9  -1   5 4.18198 1.97864   2
   9  -1   5 10.9591  4.3209   3
   9  -1   5 8.30574 2.60144   2
  10  -1   5 27.7885  6.3310   3
  10  -1   5 31.4187  3.9310   2
  10  -1   5 32.2064  4.2399   2
  11  -1   5 15.3680  3.4241   2
  11  -1   5 5.67451 4.68600   3
  12  -1   5 2.38588 2.79352   2
  12  -1   5 -2.3767  4.5962   3
  11   0  -5 10.9434  3.5295   2
  11   0  -5 9.29150 5.41352   3
  10   0  -5 11.8125  3.3081   2
  10   0  -5 14.9580  5.5537   3
   9   0  -5 -2.8964  1.8467   2
   9   0  -5 1.97461 2.69373   2
   9   0  -5 2.50849 3.85596   3
   8   0  -5 24.7542  5.6086   3
   8   0  -5 22.3500  3.5496   2
   8   0  -5 23.8744  3.4647   2
   7   0  -5 1.06914 1.98578   2
   7   0  -5 2.07318 1.77812   2
   7   0  -5 4.37806 2.90702   3
   7   0  -5 0.77893 1.72768   2
   6   0  -5 28.4460  3.4412   2
   6   0  -5 27.2896  5.0029   3
   6   0  -5 31.8580  3.5672   2
   6   0  -5 29.6605  3.6585   2
  -6   0   5 34.6757  3.6682   1
   5   0  -5 100.774   8.919   3
   5   0  -5 93.3383  6.0549   1
   5   0  -5 106.534   7.027   2
   5   0  -5 103.188   6.246   1
   5   0  -5 105.686   7.199   2
   5   0  -5 88.9032  6.9001   2
  -5   0   5 91.2328  6.8550   1
   4   0  -5 72.5495  5.4000   2
   4   0  -5 65.3905  6.5211   3
   4   0  -5 71.5280  5.5769   2
  -4   0   5 73.8148  5.4140   1
   3   0  -5 564.010  36.148   3
   3   0  -5 583.100  33.976   2
   3   0  -5 588.378  33.583   1
   3   0  -5 609.678  33.934   2
  -3   0   5 601.938  33.838   1
   2   0  -5 3.97445 1.28467   1
   2   0  -5 7.45302 1.44189   2
   2   0  -5 7.78623 1.76423   3
  -2   0   5 5.49336 1.60148   3
  -2   0   5 7.70131 1.60552   2
  -2   0   5 7.85161 1.53303   1
   1   0  -5 114.792   7.363   3
   1   0  -5 101.559   6.993   1
   1   0  -5 118.172   7.315   2
   1   0  -5 116.751   7.100   2
  -1   0   5 98.2690  7.0594   2
  -1   0   5 95.4689  7.3143   3
  -1   0   5 107.804   7.142   1
   0   0  -5 226.188  13.180   2
   0   0  -5 202.483  13.226   2
   0   0  -5 212.503  13.276   3
   0   0   5 222.394  13.160   2
   0   0   5 234.006  13.405   2
   0   0   5 227.352  13.236   1
   0   0   5 218.140  13.317   3
  -1   0  -5 292.091  17.623   2
  -1   0  -5 300.056  17.749   1
   1   0   5 311.486  17.717   2
   1   0   5 319.499  17.892   2
   1   0   5 291.886  17.698   1
  -2   0  -5 263.667  14.113   2
   2   0   5 228.592  14.325   2
   2   0   5 229.408  14.173   1
  -3   0  -5 504.704  31.336   3
   3   0   5 531.207  31.597   3
   3   0   5 539.510  29.838   1
   3   0   5 531.919  30.029   2
   3   0   5 529.617  30.153   2
  -4   0  -5 650.864  39.423   3
   4   0   5 661.607  36.683   1
   4   0   5 623.265  37.190   2
   4   0   5 659.381  37.357   2
   4   0   5 703.162  39.833   3
   5   0   5 624.065  35.458   2
   5   0   5 620.504  38.231   3
   5   0   5 626.162  35.314   2
   6   0   5 113.792   7.557   2
   6   0   5 131.297   7.875   2
   6   0   5 124.728   9.946   3
   7   0   5 28.8277  2.7232   2
   7   0   5 31.9274  3.1590   2
   7   0   5 27.3141  4.7073   3
   8   0   5 33.9906  3.5353   2
   8   0   5 27.9835  2.9354   2
   8   0   5 31.4436  5.6750   3
   9   0   5 32.6905  3.7503   2
   9   0   5 33.1350  5.9748   3
   9   0   5 26.9880  3.0270   2
  10   0   5 -0.1646  2.2280   2
  10   0   5 2.37700 1.83603   2
  10   0   5 2.38607 3.77401   3
  11   0   5 -0.0061  2.0887   2
  11   0   5 -0.3102  1.9519   2
  11   0   5 0.77321 3.78219   3
  12   0   5 1.88365 4.75112   3
  12   0   5 1.94014 2.55935   2
  11  -1  -5 6.17436 5.61116   3
  11  -1  -5 5.74023 3.16517   2
  10  -1  -5 20.5415  3.8755   2
  10  -1  -5 17.7885  3.8347   2
  10  -1  -5 17.5573  6.2584   3
   9  -1  -5 14.5278  5.4270   3
   9  -1  -5 11.6413  3.2268   2
   9  -1  -5 16.8936  3.4174   2
   8  -1  -5 6.40268 2.75021   2
   8  -1  -5 0.82517 3.08613   3
   8  -1  -5 -2.6548  2.0830   2
   7  -1  -5 40.8699  4.7543   2
   7  -1  -5 39.8936  6.5346   3
   7  -1  -5 42.9467  4.7437   2
   6  -1  -5 4.51104 2.06870   2
   6  -1  -5 3.74920 2.09787   2
   6  -1  -5 6.58092 3.05082   3
  -6   1   5 4.30984 1.97058   1
   5  -1  -5 5.82170 2.75223   3
   5  -1  -5 6.16264 2.04163   2
   5  -1  -5 9.32695 2.21517   2
   5  -1  -5 7.98766 1.52245   1
  -5   1   5 10.9164  2.2479   1
   4  -1  -5 814.010  45.161   2
   4  -1  -5 770.284  45.086   2
   4  -1  -5 745.000  48.315   3
   4  -1  -5 771.734  45.125   2
  -4   1   5 831.579  45.049   1
   3  -1  -5 383.173  25.398   3
   3  -1  -5 393.292  23.252   1
   3  -1  -5 413.456  23.620   2
   3  -1  -5 390.857  23.491   2
  -3   1   5 418.253  23.528   1
   2  -1  -5 23.1399  2.9620   2
   2  -1  -5 31.6978  3.1578   1
   2  -1  -5 29.9894  3.7037   3
  -2   1   5 35.8634  3.8718   3
  -2   1   5 35.2930  3.3398   2
  -2   1   5 40.0505  3.5863   1
   1  -1  -5 33.5824  2.9698   1
   1  -1  -5 27.2602  3.0187   3
   1  -1  -5 30.4425  2.7753   2
   1  -1  -5 26.5636  3.0069   2
  -1   1   5 24.9589  2.8298   1
  -1   1   5 30.2865  3.0931   2
  -1   1   5 34.2312  3.1160   3
   0  -1  -5 1169.67   81.23   3
   0  -1  -5 1440.55   78.33   2
   0  -1  -5 1421.49   77.88   1
   0  -1  -5 1406.85   78.21   2
   0   1   5 1483.88   78.31   2
   0   1   5 1408.66   78.32   2
   0   1   5 1402.66   81.23   3
   0   1   5 1417.87   77.93   1
  -1  -1  -5 337.139  18.966   1
  -1  -1  -5 318.539  18.802   2
   1   1   5 328.174  18.907   1
   1   1   5 307.476  18.977   2
   1   1   5 325.484  18.889   2
  -2  -1  -5 1039.29   63.15   3
  -2  -1  -5 1078.36   60.77   2
   2   1   5 1096.89   61.06   2
   2   1   5 1127.00   60.76   1
  -3  -1  -5 801.494  46.784   3
   3   1   5 793.383  44.731   2
   3   1   5 789.117  46.765   3
   3   1   5 777.290  44.773   2
   3   1   5 802.156  44.412   1
  -4  -1  -5 21.8226  2.7763   3
   4   1   5 23.0133  2.0652   2
   4   1   5 23.7551  2.8580   3
   4   1   5 18.8695  2.1058   2
   5   1   5 164.456   9.745   2
   5   1   5 157.036   9.581   2
   5   1   5 169.563  11.470   3
   6   1   5 20.9130  1.9144   2
   6   1   5 20.1710  2.1112   2
   6   1   5 21.2274  3.8110   3
   7   1   5 92.5340  8.4492   3
   8   1   5 1.25512 2.97842   3
   9   1   5 27.7859  5.4830   3
  10   1   5 9.33927 4.75125   3
  10   1   5 10.5663  2.4576   2
  11   1   5 -0.7988  1.5745   2
  11   1   5 2.41914 3.94001   3
  12   1   5 6.41058 4.94201   3
  12   1   5 7.12386 2.50896   2
  12   1   5 4.92125 1.97674   2
  11  -2  -5 34.9505  8.0996   3
  11  -2  -5 28.1790  5.2503   2
  11  -2  -5 29.3242  5.0897   2
  10  -2  -5 -2.2319  2.7293   2
  10  -2  -5 2.54910 4.26040   3
  10  -2  -5 5.40903 3.08203   2
   9  -2  -5 30.2157  6.7980   3
   9  -2  -5 20.6296  4.1922   2
   8  -2  -5 80.5453  7.2754   2
   8  -2  -5 65.9497  6.8172   2
   8  -2  -5 58.8232  8.8280   3
   7  -2  -5 61.3160  5.9403   2
   7  -2  -5 56.8930  5.8518   2
   7  -2  -5 45.8084  7.4640   3
   6  -2  -5 71.7193  8.9080   3
   6  -2  -5 79.4875  5.2937   1
   6  -2  -5 78.4415  6.7231   2
   6  -2  -5 89.2118  6.8555   2
  -6   2   5 84.1855  6.6852   1
   5  -2  -5 -0.5575  1.5445   2
   5  -2  -5 2.00696 2.50251   3
   5  -2  -5 1.16840 1.77767   2
   5  -2  -5 -0.3429  1.1064   1
  -5   2   5 -0.0101  1.3514   1
   4  -2  -5 114.502   8.221   2
   4  -2  -5 117.935   8.319   2
   4  -2  -5 114.655   9.810   3
  -4   2   5 123.798   8.257   1
   3  -2  -5 424.469  26.464   3
   3  -2  -5 418.536  24.624   2
   3  -2  -5 407.241  24.233   1
  -3   2   5 411.016  24.415   1
   2  -2  -5 37.3004  4.5204   3
   2  -2  -5 40.8065  3.9840   2
   2  -2  -5 49.8509  4.1336   1
   2  -2  -5 50.8055  4.1830   2
   2  -2  -5 51.4824  4.2347   2
  -2   2   5 47.5260  4.0483   1
  -2   2   5 48.0045  4.1560   2
   1  -2  -5 1130.89   66.97   2
   1  -2  -5 1204.49   67.05   2
   1  -2  -5 1196.79   66.68   1
   1  -2  -5 1153.02   69.92   3
  -1   2   5 1206.69   66.77   1
  -1   2   5 1205.71   67.05   2
  -1   2   5 1199.10   69.77   3
   0  -2  -5 2433.28  134.81   2
   0  -2  -5 2466.35  134.17   1
   0  -2  -5 2535.99  134.96   2
   0  -2  -5 2362.88  140.36   3
   0   2   5 2320.23  134.09   1
   0   2   5 2389.24  134.84   2
   0   2   5 2358.66  134.78   2
  -1  -2  -5 18.9991  2.3166   1
  -1  -2  -5 20.1759  2.1952   2
   1   2   5 18.1956  2.2215   2
   1   2   5 16.8360  2.1975   1
   1   2   5 17.7750  2.2787   2
  -2  -2  -5 87.9569  5.4541   2
   2   2   5 91.7511  5.7474   1
   2   2   5 68.3629  5.6151   2
  -3  -2  -5 293.185  17.836   3
   3   2   5 303.332  17.142   2
   3   2   5 279.362  17.091   2
   3   2   5 295.126  17.008   1
  -4  -2  -5 116.585   7.679   3
   4   2   5 102.955   6.130   1
   4   2   5 100.424   6.557   2
   4   2   5 104.205   6.637   2
   5   2   5 39.4665  3.0547   2
   5   2   5 50.2521  4.8849   3
   5   2   5 41.4511  3.1426   2
   6   2   5 70.8295  4.5916   2
   6   2   5 82.9018  7.0057   3
   7   2   5 59.9776  6.7432   3
   8   2   5 183.402  14.205   3
   9   2   5 59.7806  7.8602   3
  10   2   5 -0.2966  3.4266   3
  11   2   5 2.07770 3.79755   3
  12   2   5 -2.7022  4.3671   3
  11  -3  -5 3.09130 3.46093   2
  11  -3  -5 -2.3926  2.8876   2
  11  -3  -5 8.50279 5.95884   3
  10  -3  -5 3.30452 3.16260   2
  10  -3  -5 0.48970 4.36800   3
   9  -3  -5 38.9924  5.5104   2
   9  -3  -5 32.9737  7.1751   3
   8  -3  -5 1.60825 3.65930   3
   7  -3  -5 -2.3514  2.4614   2
   7  -3  -5 -0.7042  3.2545   3
   7  -3  -5 0.00430 2.20123   2
   6  -3  -5 66.5872  8.6367   3
   6  -3  -5 73.0985  6.6273   2
   6  -3  -5 85.5790  6.9834   2
   6  -3  -5 70.5583  5.4662   1
  -6   3   5 71.7732  6.6055   1
   5  -3  -5 115.878  10.554   3
   5  -3  -5 109.325   8.889   2
   5  -3  -5 117.514   8.956   2
  -5   3   5 144.774   9.162   1
   4  -3  -5 25.2609  3.0571   1
   4  -3  -5 20.9775  3.1421   2
   4  -3  -5 16.0411  3.8281   3
   4  -3  -5 13.9199  2.7602   2
  -4   3   5 16.8431  2.9068   1
   3  -3  -5 121.119   8.398   2
   3  -3  -5 121.944   8.290   1
   3  -3  -5 105.278   9.262   3
  -3   3   5 116.709   8.341   1
  -3   3   5 120.447   8.119   2
   2  -3  -5 339.177  18.643   1
   2  -3  -5 316.543  19.818   3
   2  -3  -5 299.940  18.671   2
   2  -3  -5 254.134  18.438   2
  -2   3   5 336.788  18.671   2
  -2   3   5 296.007  18.520   1
   1  -3  -5 498.116  29.388   2
   1  -3  -5 512.766  29.402   2
   1  -3  -5 485.938  29.218   1
   1  -3  -5 512.586  30.563   3
   1  -3  -5 521.943  29.402   2
  -1   3   5 487.183  29.204   1
  -1   3   5 500.617  29.316   2
   0  -3  -5 4.35124 1.48157   1
   0  -3  -5 1.79233 1.24215   2
   0  -3  -5 6.47285 1.49018   3
   0   3   5 2.85571 1.38648   2
   0   3   5 2.89481 1.35828   1
  -1  -3  -5 139.934   9.781   2
   1   3   5 159.425  10.048   2
   1   3   5 157.122   9.983   1
   1   3   5 172.192  10.123   2
  -2  -3  -5 249.199  14.573   2
   2   3   5 253.624  14.778   1
   2   3   5 232.945  14.761   2
  -3  -3  -5 472.764  29.802   3
   3   3   5 513.906  28.703   2
   3   3   5 498.152  28.645   2
   3   3   5 506.266  28.491   1
  -4  -3  -5 359.692  22.382   3
   4   3   5 365.673  20.676   1
   4   3   5 367.513  21.035   2
   4   3   5 355.331  21.010   2
   4   3   5 364.135  20.607   1
   5   3   5 265.743  16.057   2
   5   3   5 283.302  16.065   2
   6   3   5 149.599   8.596   2
   6   3   5 130.648   8.423   2
   7   3   5 114.404   6.934   2
  10  -4  -5 23.2273  6.7605   3
  10  -4  -5 18.4139  4.8079   2
   9  -4  -5 52.9874  6.8260   2
   9  -4  -5 55.8006  9.2847   3
   8  -4  -5 -0.1234  3.8149   3
   8  -4  -5 3.36294 2.95005   2
   7  -4  -5 237.414  14.115   1
   7  -4  -5 232.236  19.054   3
   7  -4  -5 243.843  16.340   2
   6  -4  -5 41.9372  5.7038   2
   6  -4  -5 64.6005  6.4571   2
   6  -4  -5 48.9706  4.8024   1
   6  -4  -5 42.1694  7.0928   3
  -6   4   5 61.2809  6.3090   1
   5  -4  -5 5.05193 2.52943   2
   5  -4  -5 5.46244 3.13509   3
   5  -4  -5 2.93359 2.16592   2
   5  -4  -5 0.95175 1.12056   1
  -5   4   5 3.43613 2.14856   1
   4  -4  -5 0.41223 1.17218   2
   4  -4  -5 0.26903 2.00226   3
   4  -4  -5 1.12176 1.71928   2
   4  -4  -5 -0.3549  1.4063   1
  -4   4   5 1.78355 1.75657   1
   3  -4  -5 275.434  16.935   2
   3  -4  -5 250.623  16.883   2
   3  -4  -5 276.475  16.785   1
   3  -4  -5 299.782  18.660   3
  -3   4   5 273.502  16.674   2
  -3   4   5 243.376  16.691   1
   2  -4  -5 153.223  10.698   2
   2  -4  -5 148.516  10.676   2
   2  -4  -5 138.813  11.139   3
   2  -4  -5 167.863  10.695   1
  -2   4   5 166.259  10.778   1
  -2   4   5 172.730  10.704   2
   1  -4  -5 165.182  10.700   2
   1  -4  -5 150.953  10.844   3
   1  -4  -5 163.060  10.571   2
   1  -4  -5 174.833  10.751   1
   1  -4  -5 155.808  10.577   2
  -1   4   5 149.123  10.437   1
  -1   4   5 149.205  10.357   2
   0  -4  -5 239.614  15.634   3
   0  -4  -5 258.080  15.535   2
   0  -4  -5 269.657  15.671   2
   0   4   5 243.945  15.482   2
   0   4   5 242.645  15.426   1
  -1  -4  -5 382.276  22.617   2
   1   4   5 388.889  22.695   2
   1   4   5 388.375  22.715   1
   1   4   5 369.018  22.796   2
  -2  -4  -5 1531.40   86.73   2
   2   4   5 1585.37   87.07   2
   2   4   5 1491.25   86.47   1
   2   4   5 1583.92   87.03   2
   2   4   5 1521.39   86.91   2
   3   4   5 79.9979  5.6708   1
   3   4   5 72.5726  5.6623   1
   3   4   5 85.9428  5.8794   2
  -4  -4  -5 99.9328  7.4976   3
   4   4   5 104.605   6.728   1
   4   4   5 104.997   6.986   2
   4   4   5 96.9879  6.8818   2
   5   4   5 9.44656 1.86408   2
   5   4   5 10.3199  1.8371   2
   6   4   5 90.8126  6.0238   2
   6   4   5 86.3461  6.1112   2
   7   4   5 19.5100  2.3026   2
   7   4   5 17.7336  2.1526   2
   8   4   5 -1.1072  1.2118   2
   8   4   5 -0.0022  1.2234   2
   9   4   5 -0.0820  1.1681   2
  10  -5  -5 -3.1558  3.3126   2
  10  -5  -5 -1.2035  4.0621   3
   9  -5  -5 2.29660 3.32375   2
   9  -5  -5 2.82838 4.21870   3
   8  -5  -5 5.56928 4.46899   3
   8  -5  -5 6.21715 3.51154   2
   7  -5  -5 2.36724 3.71548   3
   7  -5  -5 -0.1372  2.6645   2
   6  -5  -5 23.1326  5.6197   3
   6  -5  -5 26.0974  4.7497   2
   5  -5  -5 3.01414 2.58981   2
   5  -5  -5 7.83829 2.51497   2
   5  -5  -5 7.61702 2.49492   1
   5  -5  -5 10.6489  3.9682   3
  -5   5   5 5.51919 2.73337   1
   4  -5  -5 142.765  10.131   1
   4  -5  -5 136.891  10.643   2
   4  -5  -5 135.558  11.600   3
  -4   5   5 150.758  10.687   1
   3  -5  -5 204.696  13.108   2
   3  -5  -5 171.248  13.831   3
   3  -5  -5 208.846  13.049   1
   3  -5  -5 192.603  13.114   2
  -3   5   5 198.622  12.880   2
  -3   5   5 179.167  12.924   1
   2  -5  -5 4.58223 2.30072   3
   2  -5  -5 7.34303 2.23182   1
   2  -5  -5 6.76436 2.32549   2
   2  -5  -5 8.20860 2.42069   2
  -2   5   5 8.68899 2.20254   2
  -2   5   5 6.09439 2.12567   1
   1  -5  -5 6.12164 2.23486   3
   1  -5  -5 9.52085 2.41647   2
  -1   5   5 9.53288 2.22887   2
  -1   5   5 6.50669 2.10053   1
   0  -5  -5 348.746  20.375   2
   0  -5  -5 338.569  20.287   2
   0   5   5 325.430  20.157   1
   0   5   5 310.873  20.017   2
  -1  -5  -5 12.9307  2.2743   2
   1   5   5 11.0917  2.3860   2
   1   5   5 11.6263  2.3702   1
   1   5   5 10.5968  2.4579   2
  -2  -5  -5 381.318  23.811   2
   2   5   5 421.319  24.118   1
   2   5   5 394.013  24.207   2
   2   5   5 406.534  24.079   2
   2   5   5 421.157  24.078   1
  -3  -5  -5 0.40368 1.04947   2
   3   5   5 0.92873 1.32026   1
   3   5   5 -0.5112  0.6800   2
   3   5   5 1.32053 1.47162   1
   3   5   5 2.16334 1.51223   2
   3   5   5 -0.7644  0.6414   2
   4   5   5 2.53514 1.63669   1
   4   5   5 3.42418 1.83012   2
   4   5   5 0.83949 0.85804   1
   4   5   5 5.70583 1.92391   2
   5   5   5 175.239  10.889   2
   5   5   5 151.374  10.716   2
   5   5   5 167.721  10.081   1
   5   5   5 175.364  10.198   1
   6   5   5 24.5195  2.9405   2
   6   5   5 21.7374  2.8917   2
   7   5   5 1.14366 1.55164   2
   7   5   5 -0.3330  1.3465   2
   8   5   5 33.3075  3.3693   2
   8   5   5 27.7039  3.1891   2
   9   5   5 -1.2452  1.4878   2
   9   5   5 2.88583 1.64042   2
  10   5   5 19.4058  2.6259   2
  10   5   5 13.5945  2.4211   2
  11   5   5 0.31206 1.62153   2
  10  -6  -5 2.10494 4.72911   3
  10  -6  -5 0.92645 3.99356   2
   9  -6  -5 -0.8798  4.4313   3
   9  -6  -5 -0.2927  3.4187   2
   8  -6  -5 70.9287  8.4766   2
   8  -6  -5 66.1834 10.2874   3
   7  -6  -5 84.6612 11.0933   3
   7  -6  -5 69.0489  8.4049   2
   6  -6  -5 2.69828 3.44673   3
   6  -6  -5 0.81956 2.86210   2
   5  -6  -5 362.227  26.037   2
   5  -6  -5 434.324  28.689   3
  -5   6   5 454.492  26.311   1
   4  -6  -5 2.38962 3.01871   3
   4  -6  -5 0.07946 2.30222   2
   4  -6  -5 1.00942 2.28668   2
   4  -6  -5 3.39247 2.25172   1
  -4   6   5 -3.3456  2.0162   1
   3  -6  -5 10.8605  2.9118   1
   3  -6  -5 8.53452 3.25655   3
   3  -6  -5 7.68619 2.68798   2
   3  -6  -5 12.0280  3.2587   2
  -3   6   5 16.0808  3.1465   2
  -3   6   5 11.1359  2.9196   1
   2  -6  -5 35.1289  4.3794   2
   2  -6  -5 24.7134  3.9874   2
   2  -6  -5 31.5124  4.5768   3
  -2   6   5 30.5095  4.3412   1
  -2   6   5 27.7967  3.9385   2
   1  -6  -5 693.615  42.622   2
   1  -6  -5 725.176  44.211   3
  -1   6   5 729.299  42.525   1
  -1   6   5 762.686  42.738   2
   0  -6  -5 12.9693  2.7837   2
   0   6   5 14.1958  2.6422   2
   0   6   5 8.98380 2.38492   1
  -1  -6  -5 65.2979  5.9238   2
  -1  -6  -5 74.9284  6.0065   2
   1   6   5 72.2683  5.9374   2
   1   6   5 58.9009  5.6953   1
  -2  -6  -5 26.1351  3.4276   2
   2   6   5 19.3090  3.1254   2
   2   6   5 18.6536  3.2049   1
   2   6   5 27.6786  3.6605   1
   2   6   5 27.0830  3.9494   2
  -3  -6  -5 359.344  19.897   2
   3   6   5 296.717  19.968   1
   3   6   5 304.703  20.200   2
   3   6   5 342.955  20.110   1
   3   6   5 343.287  20.200   2
   4   6   5 3.08704 2.02624   2
   4   6   5 5.22880 2.01730   1
   4   6   5 -0.1428  1.5461   1
   5   6   5 357.409  21.803   2
   5   6   5 370.593  21.959   2
   5   6   5 373.663  21.128   1
   5   6   5 353.490  21.034   1
   5   6   5 340.088  21.649   2
   6   6   5 67.0322  5.6140   2
   6   6   5 57.1369  5.3835   2
   6   6   5 67.7163  5.9680   2
   7   6   5 47.3092  4.8184   2
   7   6   5 55.8061  5.0418   2
   8   6   5 42.8533  4.4164   2
   8   6   5 39.4087  4.2916   2
   9   6   5 2.72743 1.98514   2
   9   6   5 8.42478 2.29806   2
  10   6   5 8.22476 2.50063   2
  10   6   5 11.8681  2.6038   2
  11   6   5 4.18930 2.30199   2
  11   6   5 2.89120 2.18354   2
  12   6   5 7.06769 2.58056   2
  12   6   5 5.37333 2.29304   2
   9  -7  -5 41.6561  7.1443   2
   9  -7  -5 25.5008  7.5728   3
   8  -7  -5 -2.8811  3.3491   3
   8  -7  -5 1.60978 3.67684   2
   7  -7  -5 6.30972 3.68967   2
   7  -7  -5 5.56188 4.42502   3
   6  -7  -5 11.2003  4.7943   3
   6  -7  -5 10.3076  4.1005   2
   5  -7  -5 4.08230 3.51730   2
   5  -7  -5 12.1863  4.7712   3
  -5   7   5 12.1414  4.1526   1
   4  -7  -5 8.59835 3.94869   3
   4  -7  -5 5.27422 3.36092   2
  -4   7   5 6.41216 3.10452   1
   3  -7  -5 17.6832  4.2561   3
   3  -7  -5 20.2331  4.2163   2
  -3   7   5 13.8992  3.5209   1
   2  -7  -5 24.4562  4.4992   3
   2  -7  -5 22.6424  3.9659   2
  -2   7   5 22.8385  3.8142   2
  -2   7   5 20.9114  3.9182   1
   1  -7  -5 3.52560 2.49678   3
   1  -7  -5 1.81061 2.14847   2
  -1   7   5 3.00448 2.19942   1
  -1   7   5 2.81333 2.06033   2
   0  -7  -5 175.649  13.145   2
   0   7   5 209.961  13.401   2
   0   7   5 195.417  13.299   1
  -1  -7  -5 9.96288 2.63712   2
  -1  -7  -5 12.5166  2.7230   2
   1   7   5 12.2674  2.8229   1
   1   7   5 12.2249  2.6777   2
  -2  -7  -5 0.88187 1.68296   2
   2   7   5 2.53317 2.04212   2
   2   7   5 5.80050 2.33212   1
   2   7   5 -0.8236  1.9221   2
  -3  -7  -5 55.9584  5.0593   2
   3   7   5 63.1157  5.6512   1
   3   7   5 54.9583  5.6119   2
   3   7   5 56.7577  5.7003   1
   3   7   5 56.7161  6.0771   2
   4   7   5 555.767  32.075   1
   4   7   5 602.584  32.211   1
   4   7   5 478.383  32.141   2
   5   7   5 49.0290  5.4326   2
   5   7   5 54.5562  5.3940   2
   5   7   5 47.2307  4.6928   1
   6   7   5 2.14566 2.02314   2
   6   7   5 -0.9573  1.9773   2
   6   7   5 1.53747 1.24402   1
   6   7   5 -0.6329  1.3636   1
   7   7   5 -1.3875  2.2549   2
   7   7   5 0.11955 2.21790   2
   8   7   5 -0.2874  2.3332   2
   8   7   5 -0.6719  2.1239   2
   9   7   5 2.81149 2.20476   2
   9   7   5 -0.4652  2.4359   2
  10   7   5 13.0686  3.1271   2
  10   7   5 4.25031 2.51734   2
  11   7   5 -0.3920  2.3150   2
  12   7   5 5.82558 2.63865   2
   9  -8  -5 0.46829 4.10099   2
   9  -8  -5 4.75310 5.77476   3
   8  -8  -5 10.5515  6.1477   3
   8  -8  -5 13.0389  5.2141   2
   7  -8  -5 39.3440  6.9911   2
   7  -8  -5 34.9559  7.5004   3
   6  -8  -5 73.6765  9.0438   2
   6  -8  -5 70.7804 10.2985   3
   5  -8  -5 30.6232  6.6987   3
   5  -8  -5 29.5445  5.8541   2
  -5   8   5 28.6025  5.7213   1
   4  -8  -5 45.2740  6.6585   2
   4  -8  -5 45.6434  7.3403   3
  -4   8   5 48.7342  6.7494   1
   3  -8  -5 306.047  21.370   2
   3  -8  -5 334.592  22.628   3
  -3   8   5 321.450  21.181   1
   2  -8  -5 2.82458 2.56319   2
   2  -8  -5 7.07416 3.59623   3
  -2   8   5 1.63154 2.27639   2
  -2   8   5 -1.0961  2.4273   1
   1  -8  -5 1.52453 2.59647   3
   1  -8  -5 0.21701 2.16780   2
  -1   8   5 1.25342 2.04954   2
  -1   8   5 -2.5660  1.8076   1
   0  -8  -5 113.144   9.109   2
   0   8   5 93.1030  8.4473   2
   0   8   5 100.455   8.787   1
  -1  -8  -5 154.167  11.246   2
  -1  -8  -5 150.389  11.277   2
   1   8   5 151.574  11.195   2
   1   8   5 157.668  11.480   1
  -2  -8  -5 115.443   8.451   2
   2   8   5 94.7689  8.0648   2
   2   8   5 98.4531  8.1894   1
  -3  -8  -5 55.3251  5.6467   2
   3   8   5 65.4835  6.6743   2
   3   8   5 56.3086  5.9934   1
   3   8   5 47.9910  5.7562   2
   3   8   5 61.2822  6.0820   1
   4   8   5 102.926   8.032   1
   4   8   5 99.2409  8.1731   2
   4   8   5 94.6175  8.0717   1
   4   8   5 97.5067  8.5912   2
   5   8   5 3.91220 2.46696   2
   5   8   5 8.17126 2.85969   2
   5   8   5 6.08895 2.29119   1
   5   8   5 1.55963 1.69767   1
   6   8   5 167.248  11.987   2
   6   8   5 153.866  10.256   1
   6   8   5 145.687  11.088   2
   6   8   5 156.387  10.191   1
   7   8   5 116.012  10.752   2
   7   8   5 144.596  10.323   2
   8   8   5 0.01977 2.43942   2
   8   8   5 2.06670 2.39854   2
   9   8   5 2.05409 2.56447   2
  10   8   5 2.57992 2.61036   2
  11   8   5 0.59865 2.45522   2
  12   8   5 3.18670 2.65719   2
   8  -9  -5 -5.8891  3.7039   2
   8  -9  -5 -4.3338  4.3567   3
   7  -9  -5 1.39607 4.37283   2
   7  -9  -5 13.7900  5.8633   3
   6  -9  -5 0.87157 3.61321   2
   6  -9  -5 2.45720 4.18265   3
   5  -9  -5 2.69049 4.25839   3
   5  -9  -5 0.36451 3.46615   2
   4  -9  -5 17.2611  5.8656   3
   4  -9  -5 17.0288  4.8767   2
  -4   9   5 16.8793  4.5650   1
   3  -9  -5 1.04436 3.81148   3
  -3   9   5 1.99142 3.07246   1
   2  -9  -5 -2.9348  2.6557   2
   2  -9  -5 -1.2309  2.9797   3
  -2   9   5 0.52376 2.69037   1
   1  -9  -5 39.2652  5.7363   2
   1  -9  -5 24.0790  4.9337   3
  -1   9   5 44.2904  5.6139   2
  -1   9   5 32.4097  5.3862   1
   0  -9  -5 0.32192 2.15767   2
   0   9   5 1.99290 2.48464   1
   0   9   5 0.19509 2.27041   2
  -1  -9  -5 21.5428  4.2170   2
  -1  -9  -5 17.2604  3.8775   2
   1   9   5 14.3292  3.5632   2
   1   9   5 16.2373  3.9099   1
  -2  -9  -5 466.927  27.988   2
  -2  -9  -5 489.812  28.023   2
   2   9   5 420.887  27.702   2
   2   9   5 423.840  27.645   1
  -3  -9  -5 152.942  10.743   2
   3   9   5 129.302  10.551   1
   3   9   5 142.147  10.744   2
   4   9   5 135.828  10.254   2
   4   9   5 123.770   9.775   1
   5   9   5 15.1233  3.6278   2
   5   9   5 6.58961 2.55790   1
   6   9   5 191.300  13.296   2
   6   9   5 182.327  12.298   1
   7   9   5 14.7062  3.5705   2
   7   9   5 10.9516  2.2638   1
   8   9   5 10.4843  3.4055   2
   9   9   5 -2.8488  2.4710   2
  10   9   5 12.1216  3.6282   2
  11   9   5 5.33006 3.11231   2
   7 -10  -5 -6.3043  3.6842   3
   7 -10  -5 3.72918 4.50250   2
   6 -10  -5 33.2282  7.9024   3
   6 -10  -5 23.4341  6.2425   2
   5 -10  -5 76.2743  9.8179   2
   5 -10  -5 90.2438 11.4378   3
   4 -10  -5 1.08813 3.53606   3
   4 -10  -5 0.64382 3.66687   2
  -4  10   5 6.41600 3.86995   1
   3 -10  -5 12.9147  4.7817   3
   3 -10  -5 15.8520  4.5586   2
  -3  10   5 15.1105  4.6152   1
   2 -10  -5 16.0998  4.5813   2
   2 -10  -5 15.6031  4.9462   3
  -2  10   5 11.3791  4.3263   1
   1 -10  -5 552.643  38.201   3
   1 -10  -5 625.468  37.578   2
  -1  10   5 641.368  37.577   1
   0 -10  -5 5.90610 3.38394   2
   0  10   5 9.51867 3.55980   2
   0  10   5 10.2479  3.6701   1
  -1 -10  -5 241.273  16.018   2
  -1 -10  -5 214.769  15.708   2
   1  10   5 199.368  15.356   1
   1  10   5 221.236  15.647   2
   2  10   5 111.853   9.989   1
   2  10   5 140.747  10.413   2
   3  10   5 1.39644 2.39993   2
   3  10   5 -1.4584  2.1549   1
   4  10   5 37.9506  5.3708   1
   4  10   5 40.9437  5.7527   2
   5  10   5 -3.6511  1.8916   1
   5  10   5 1.05533 2.34293   2
   6  10   5 -2.1744  2.0957   1
   6  10   5 -2.8319  2.2531   2
   7  10   5 -1.8672  2.7044   2
   7  10   5 -2.1856  1.8153   1
   8  10   5 6.22782 3.17833   2
   9  10   5 19.7097  4.5369   2
  10  10   5 -0.5080  2.8048   2
  11  10   5 5.63489 3.49752   2
   7 -11  -5 -0.7800  4.5154   3
   7 -11  -5 -2.1993  4.3570   2
   6 -11  -5 -3.5449  4.3096   3
   6 -11  -5 3.21964 4.65555   2
   5 -11  -5 6.26667 4.88958   2
   5 -11  -5 13.3923  6.2686   3
   4 -11  -5 3.07087 4.96595   3
   4 -11  -5 1.86195 3.84405   2
  -4  11   5 0.55488 3.43246   1
   3 -11  -5 2.61174 4.40729   3
   3 -11  -5 4.53534 3.74622   2
  -3  11   5 3.95925 3.99736   1
   2 -11  -5 3.98429 3.75324   2
   2 -11  -5 1.53894 3.92546   3
  -2  11   5 4.55641 3.74555   1
   1 -11  -5 4.33143 3.90807   3
   1 -11  -5 -1.4522  3.3987   2
  -1  11   5 -3.8413  2.7440   1
   0  11   5 17.5664  4.7589   1
   1  11   5 13.7861  4.0715   2
   1  11   5 13.9966  4.2218   1
   2  11   5 29.3907  5.4760   1
   3  11   5 -2.9698  2.3699   1
   3  11   5 -2.0277  2.5099   2
   4  11   5 60.7222  7.2703   1
   4  11   5 76.8255  8.1308   2
   5  11   5 7.84690 3.20346   1
   5  11   5 8.00851 3.50480   2
   6  11   5 3.80048 3.15056   2
   6  11   5 2.13352 2.65190   1
   7  11   5 4.92476 3.40821   2
   7  11   5 9.55607 2.89110   1
   8  11   5 12.4912  3.9863   2
   9  11   5 62.2909  7.5967   2
  10  11   5 8.63827 4.00054   2
  11  11   5 0.16284 3.00096   2
   6 -12  -5 8.44479 6.08508   3
   6 -12  -5 6.19062 5.65084   2
   5 -12  -5 -5.5450  4.3872   3
   5 -12  -5 2.10878 4.63130   2
   4 -12  -5 1.44828 4.55180   3
   4 -12  -5 -7.1135  3.6080   2
   3 -12  -5 11.5707  4.9869   2
   3 -12  -5 7.81555 5.13966   3
  -3  12   5 17.5374  5.2934   1
   2 -12  -5 23.5474  6.2736   3
  -2  12   5 27.2562  6.0845   1
   1 -12  -5 1.55864 4.10259   3
  -1  12   5 2.61295 4.07582   1
   0  12   5 9.85484 4.30186   1
   1  12   5 284.247  20.094   1
   2  12   5 37.4252  6.5204   1
   2  12   5 43.1725  6.6116   2
   3  12   5 70.4026  8.2572   1
   3  12   5 70.9797  8.4117   2
   4  12   5 17.3700  4.5601   2
   4  12   5 9.94156 3.65227   1
   5  12   5 -1.7740  2.8498   2
   5  12   5 5.36856 3.28301   1
   6  12   5 -0.3531  2.6701   1
   6  12   5 -2.4590  2.9608   2
   7  12   5 -2.7462  2.7980   2
   7  12   5 -2.2858  2.3447   1
   8  12   5 3.33227 2.14397   1
   8  12   5 3.19240 3.48791   2
   9  12   5 4.38016 3.72498   2
  10  12   5 -0.1680  3.4937   2
   5 -13  -5 -3.2121  5.8038   3
   4 -13  -5 1.05980 5.19149   3
   3 -13  -5 13.3033  6.1302   3
  -3  13   5 9.62384 5.45267   1
   2 -13  -5 1.11915 4.64248   3
  -2  13   5 8.12637 5.18294   1
   1 -13  -5 7.01606 4.58810   3
  -1  13   5 11.5356  4.8435   1
   0  13   5 2.40032 3.94998   1
   1  13   5 26.8814  5.7088   1
   2  13   5 9.14665 4.52845   2
   2  13   5 7.75675 4.01078   1
   3  13   5 10.3323  4.0628   2
   3  13   5 13.0233  4.4768   1
   4  13   5 2.53284 3.78896   2
   4  13   5 4.04568 3.50471   1
   5  13   5 34.5484  6.1144   2
   5  13   5 18.4215  4.7123   1
   6  13   5 32.0481  5.5546   1
   6  13   5 28.4281  5.9030   2
   7  13   5 1.11873 3.63830   2
   7  13   5 1.12563 2.65690   1
   8  13   5 0.71459 2.46090   1
   8  13   5 -5.9555  2.9739   2
   9  13   5 -0.4468  3.6135   2
   4 -14  -5 0.13405 5.89386   3
   3 -14  -5 -2.2796  5.1515   3
  -3  14   5 4.84744 4.85878   1
   2 -14  -5 1.49724 5.53761   3
  -2  14   5 3.24604 4.61747   1
   1 -14  -5 3.44777 5.17183   3
  -1  14   5 2.11520 4.10118   1
   0  14   5 5.34697 4.06456   1
   1  14   5 8.18904 4.66204   1
   2  14   5 6.79371 4.14147   1
   3  14   5 0.29215 3.88962   2
   3  14   5 6.00302 3.92414   1
   4  14   5 22.7268  5.4232   1
   4  14   5 29.5572  6.0127   2
   5  14   5 0.46594 3.44005   1
   5  14   5 13.9273  4.8591   2
   6  14   5 0.09399 3.83872   2
   6  14   5 8.51936 3.96937   1
   7  14   5 6.21983 3.45465   1
   7  14   5 6.86569 4.22504   2
   8  14   5 16.8520  5.2652   2
   8  14   5 14.7263  3.6573   1
   9  14   5 3.14710 4.25124   2
   2 -15  -5 3.37853 5.27545   3
  -2  15   5 7.46615 5.07054   1
   1 -15  -5 -3.0704  5.3231   3
  -1  15   5 4.73366 4.58982   1
   0 -15  -5 3.12090 4.69982   3
   0  15   5 6.93798 4.84939   1
   1  15   5 0.25407 3.93399   1
   2  15   5 5.30796 4.54477   1
   3  15   5 -1.9196  3.5889   1
   4  15   5 6.82238 3.94627   1
   5  15   5 6.17413 4.36888   2
   5  15   5 5.55933 3.98351   1
   6  15   5 2.67221 3.65977   1
   6  15   5 2.10806 4.05485   2
   7  15   5 -1.5245  3.8479   2
   8  15   5 -2.8185  2.9948   1
   8  15   5 3.62474 4.14306   2
   0 -16  -5 0.14606 4.79541   3
   0  16   5 4.84408 5.03164   1
   1  16   5 -0.6759  4.5069   1
   2  16   5 1.67226 4.39941   1
   3  16   5 8.02552 4.74495   1
   4  16   5 -2.6292  3.5635   1
   5  16   5 -2.0530  3.6874   1
   6  16   5 13.7912  4.8325   1
   6  16   5 5.14236 5.04823   2
   5  16  -6 35.7399  6.9485   1
   4  16  -6 1.73283 4.01359   1
   3  16  -6 -0.1643  4.3077   1
  -3 -16   6 6.89350 5.43503   1
   2  16  -6 -5.1437  3.8636   1
  -2 -16   6 12.5407  6.2875   1
   1  16  -6 0.51804 4.10440   1
  -1 -16   6 -2.5737  4.0076   1
   0  16  -6 19.6067  7.0153   1
   0 -16   6 13.5866  5.9505   1
   7  15  -6 6.01482 4.36164   1
   7  15  -6 13.4400  5.4303   2
   6  15  -6 -0.4391  4.2250   2
   6  15  -6 4.10102 3.92728   1
   5  15  -6 4.27580 4.90872   2
   5  15  -6 2.59101 3.76107   1
   4  15  -6 26.2564  6.2391   1
   3  15  -6 -0.8105  3.8957   1
  -3 -15   6 -1.8391  4.6010   1
   2  15  -6 -1.9806  4.0374   1
  -2 -15   6 -4.0697  3.9716   1
   1  15  -6 0.38972 4.36721   1
  -1 -15   6 -0.6987  4.4168   1
   0  15  -6 -4.5194  3.5331   1
   0 -15   6 -1.6871  3.9764   1
  -1  15  -6 9.34624 5.34467   1
  -2  15  -6 -2.2730  4.4561   1
   8  14  -6 -0.9444  3.8116   2
   8  14  -6 1.58978 3.09933   1
   7  14  -6 -0.3424  3.7217   2
   7  14  -6 5.81929 3.59591   1
   6  14  -6 11.0596  4.1608   1
   6  14  -6 8.11911 4.50261   2
   5  14  -6 -3.0976  3.8281   2
   5  14  -6 3.76881 3.76390   1
   4  14  -6 10.2037  4.9123   2
   4  14  -6 4.94645 3.88324   1
  -4 -14   6 1.55455 4.10437   1
   3  14  -6 101.746  11.392   1
  -3 -14   6 98.9275 11.7999   1
   2  14  -6 8.53438 4.61291   1
  -2 -14   6 3.12164 4.60573   1
   1  14  -6 2.27573 3.76759   1
  -1 -14   6 4.19227 4.42660   1
   0  14  -6 4.90412 4.67506   1
   0 -14   6 8.84481 4.59961   1
  -1  14  -6 0.21489 4.06547   1
   1 -14   6 -2.3898  3.7608   1
  -2  14  -6 2.29554 4.74079   1
  -3  14  -6 1.21672 4.88161   1
   3 -14   6 3.05919 5.47844   3
   4 -14   6 -4.4590  5.6323   3
   9  13  -6 4.52054 4.18814   2
   8  13  -6 -6.9105  3.1720   2
   8  13  -6 2.07967 2.73181   1
   7  13  -6 3.43730 3.08526   1
   7  13  -6 2.48210 3.85386   2
   6  13  -6 6.15027 3.75792   1
   6  13  -6 6.18932 4.09918   2
   5  13  -6 7.51372 3.86803   2
   5  13  -6 4.60447 3.55560   1
   4  13  -6 2.46588 3.58982   1
   4  13  -6 5.85647 4.00228   2
  -4 -13   6 0.31112 3.51458   1
   3  13  -6 4.31294 4.10941   1
   3  13  -6 12.9557  4.5260   2
  -3 -13   6 13.7703  5.2017   1
   2  13  -6 15.3813  4.9575   1
  -2 -13   6 11.7888  4.6568   1
   1  13  -6 21.8231  5.5785   1
  -1 -13   6 25.1751  5.9399   1
   0  13  -6 25.2941  6.3245   1
   0 -13   6 21.5697  5.8495   1
  -1  13  -6 13.7592  5.2777   1
   1 -13   6 26.8169  6.0626   1
  -2  13  -6 5.61146 4.86907   1
   2 -13   6 7.34194 4.24696   1
  -3  13  -6 8.03316 4.86204   1
   3 -13   6 -2.8365  4.3461   3
   4 -13   6 -0.2002  4.5431   3
   5 -13   6 9.09917 6.12749   3
   9  12  -6 12.5037  4.8417   2
   8  12  -6 0.19703 2.34847   1
   8  12  -6 -0.3507  3.7773   2
   7  12  -6 2.31037 3.21163   2
   7  12  -6 -0.6189  2.7784   1
   6  12  -6 5.89838 3.24959   1
   6  12  -6 1.18081 3.45226   2
   5  12  -6 9.65480 3.74421   1
   5  12  -6 13.8133  4.3575   2
   4  12  -6 -4.3739  2.8938   2
   4  12  -6 -1.7899  2.7825   1
  -4 -12   6 1.55434 3.71099   1
   3  12  -6 -2.1743  2.7831   1
   3  12  -6 1.72411 3.44047   2
  -3 -12   6 3.00804 3.81647   1
   2  12  -6 84.5189  9.1467   2
   2  12  -6 60.8271  8.3195   1
  -2 -12   6 73.4255  9.0129   1
   1  12  -6 95.3394 10.7600   1
  -1 -12   6 115.017  11.384   1
   0  12  -6 30.3549  6.2189   1
   0 -12   6 20.8574  5.3606   1
  -1  12  -6 1.74214 3.78254   1
   1 -12   6 0.17149 3.45899   1
  -2  12  -6 3.58225 3.80291   1
   2 -12   6 5.77114 3.61657   1
  -3  12  -6 3.77704 4.35929   1
   3 -12   6 -1.3687  3.7316   3
   3 -12   6 0.63113 4.43780   2
   4 -12   6 -2.2283  3.9826   2
   4 -12   6 -3.4882  4.4841   3
   5 -12   6 0.27736 5.16814   3
   5 -12   6 -1.7252  4.0970   2
   6 -12   6 5.45884 5.58817   2
   6 -12   6 -1.4343  5.4019   3
  10  11  -6 2.64820 3.98812   2
   9  11  -6 15.0555  4.5966   2
   8  11  -6 3.79606 3.71267   2
   8  11  -6 0.43059 2.15791   1
   7  11  -6 0.16145 2.54872   1
   7  11  -6 1.24191 3.20875   2
   6  11  -6 -2.0336  2.7395   2
   6  11  -6 -0.7665  2.4662   1
   5  11  -6 28.5698  5.5794   2
   5  11  -6 30.6226  5.2259   1
  -5 -11   6 30.1802  5.8376   1
   4  11  -6 8.62112 3.67737   2
   4  11  -6 7.72959 3.49185   1
  -4 -11   6 12.9192  4.2796   1
   3  11  -6 14.6627  4.1623   1
   3  11  -6 10.6508  3.9011   2
  -3 -11   6 10.3371  4.0190   1
   2  11  -6 1.37782 3.21455   1
   2  11  -6 -4.4250  2.6793   2
  -2 -11   6 -3.5610  2.7300   1
   1  11  -6 112.138   9.916   2
   1  11  -6 107.427  10.823   1
  -1 -11   6 83.6687  9.8296   1
   0  11  -6 -0.9003  2.9702   1
   0 -11   6 -0.0668  2.8696   1
  -1  11  -6 273.433  20.527   1
   1 -11   6 295.678  21.051   2
   1 -11   6 316.056  20.847   1
  -2  11  -6 94.7986 10.5438   1
   2 -11   6 83.0365  9.9244   2
   2 -11   6 83.6786  9.5392   1
  -3  11  -6 41.1986  7.0465   1
   3 -11   6 46.2770  7.3602   2
   3 -11   6 39.3452  6.4695   1
  -4  11  -6 0.55640 3.83477   1
   4 -11   6 1.91943 3.70914   2
   4 -11   6 -5.2999  4.2179   3
   5 -11   6 4.01531 4.96338   3
   5 -11   6 15.5765  5.4981   2
   6 -11   6 -2.6820  3.8683   2
   6 -11   6 -5.8439  4.6740   3
   7 -11   6 5.67180 5.20076   2
   7 -11   6 3.37021 6.65412   3
  10  10  -6 0.35222 3.06792   2
   9  10  -6 28.3228  5.2791   2
   8  10  -6 16.1314  4.0732   2
   8  10  -6 10.1684  2.1525   1
   7  10  -6 17.9429  4.2661   2
   7  10  -6 20.8960  3.7146   1
   6  10  -6 88.1382  7.8991   1
   6  10  -6 88.5917  9.0304   2
   5  10  -6 3.70754 3.15972   2
   5  10  -6 4.26982 2.82282   1
  -5 -10   6 4.12442 3.25253   1
   4  10  -6 20.2985  4.2165   1
   4  10  -6 18.7955  4.2447   2
  -4 -10   6 27.6715  4.8264   1
   3  10  -6 23.1700  4.7293   2
   3  10  -6 28.0615  4.7606   1
  -3 -10   6 34.3048  5.4737   1
   2  10  -6 106.011   9.576   2
   2  10  -6 98.8452  9.4951   1
  -2 -10   6 137.050  10.439   1
   1  10  -6 14.0883  3.8242   2
   1  10  -6 11.7376  3.7960   1
  -1 -10   6 14.5558  3.8734   2
  -1 -10   6 6.67004 3.50665   1
   0  10  -6 40.8998  6.2271   1
   0  10  -6 36.3573  5.6344   2
   0 -10   6 38.9739  6.1371   2
   0 -10   6 31.3433  5.5931   1
  -1  10  -6 126.755  10.776   1
   1 -10   6 120.236  11.071   2
   1 -10   6 110.224  10.191   1
  -2  10  -6 37.4889  6.4792   1
   2 -10   6 46.9972  6.7900   1
   2 -10   6 58.3284  7.5187   2
  -3  10  -6 13.9773  4.8543   1
   3 -10   6 17.6833  4.2948   1
   3 -10   6 15.0550  4.8746   2
  -4  10  -6 -2.4787  2.7503   1
   4 -10   6 -0.4264  3.4590   2
   4 -10   6 2.90834 4.11730   3
   5 -10   6 15.4893  5.1019   2
   5 -10   6 22.6520  6.0206   3
   6 -10   6 18.8700  5.8258   2
   6 -10   6 17.0046  6.3700   3
   7 -10   6 -2.7163  4.7316   3
   7 -10   6 -0.6859  3.7763   2
   8 -10   6 -2.7610  5.6216   3
   8 -10   6 5.10093 4.97524   2
  11   9  -6 4.39279 3.44570   2
  10   9  -6 4.49438 3.31721   2
   9   9  -6 0.87695 2.68770   2
   8   9  -6 4.37783 3.07004   2
   7   9  -6 -2.3504  2.4098   2
   7   9  -6 -0.9979  1.9088   1
   6   9  -6 -1.9589  2.0624   1
   6   9  -6 3.43471 2.67041   2
   5   9  -6 29.2242  4.5833   1
   5   9  -6 25.3204  4.5692   2
  -5  -9   6 37.1825  5.4339   1
   4   9  -6 -1.8924  2.0031   1
   4   9  -6 0.57435 2.38069   2
  -4  -9   6 -0.1110  2.3399   1
   3   9  -6 125.234   9.912   2
   3   9  -6 118.034   9.815   1
  -3  -9   6 119.360   9.858   1
   2   9  -6 24.3739  4.4660   1
   2   9  -6 24.5381  4.3595   2
  -2  -9   6 23.6044  4.2864   2
  -2  -9   6 21.5083  4.2981   1
   1   9  -6 17.3091  3.8632   1
   1   9  -6 13.8708  3.4432   2
  -1  -9   6 5.87662 2.99655   2
  -1  -9   6 11.8256  3.4992   1
   0   9  -6 6.92795 3.31136   1
   0   9  -6 1.75164 2.54537   2
   0  -9   6 2.29317 2.78583   1
   0  -9   6 3.85967 3.02382   2
  -1   9  -6 223.031  16.076   1
  -1   9  -6 207.113  15.413   2
   1  -9   6 234.966  16.307   2
   1  -9   6 226.280  15.875   1
  -2   9  -6 3.42241 3.23293   1
   2  -9   6 0.69091 2.86995   1
   2  -9   6 0.32954 2.94506   2
  -3   9  -6 331.816  22.410   1
   3  -9   6 334.514  22.063   1
   3  -9   6 335.110  22.574   2
  -4   9  -6 11.0625  4.2582   1
   4  -9   6 13.3756  4.7785   3
   4  -9   6 22.3566  5.1493   2
   4  -9   6 13.4273  3.9912   1
   5  -9   6 9.44611 4.54726   3
   5  -9   6 6.60631 4.05269   2
   6  -9   6 -1.1014  3.2888   2
   6  -9   6 0.59537 3.93108   3
   7  -9   6 31.4608  7.5643   3
   7  -9   6 26.9686  6.3085   2
   8  -9   6 0.39162 4.52792   3
   8  -9   6 4.25647 4.42822   2
  11   8  -6 -2.5518  2.9228   2
  10   8  -6 -2.0197  2.7195   2
   9   8  -6 3.73807 2.87119   2
   8   8  -6 -0.7742  2.4035   2
   7   8  -6 3.62782 2.74502   2
   7   8  -6 4.70331 1.92029   1
   6   8  -6 227.100  14.706   1
   6   8  -6 223.630  15.315   2
   5   8  -6 76.2080  7.2681   1
   5   8  -6 89.3141  7.6946   2
  -5  -8   6 96.3902  8.0718   1
   4   8  -6 411.671  26.349   1
   4   8  -6 442.442  26.401   1
   4   8  -6 465.179  27.383   2
   4   8  -6 411.187  26.477   2
  -4  -8   6 426.309  26.744   1
   3   8  -6 33.8384  4.6605   1
   3   8  -6 27.6095  4.4340   2
   3   8  -6 29.2444  4.7651   2
  -3  -8   6 23.6933  4.3165   1
  -3  -8   6 32.0114  4.4416   2
   2   8  -6 524.020  32.784   1
   2   8  -6 546.428  32.815   2
  -2  -8   6 560.426  32.928   1
  -2  -8   6 541.867  32.811   2
   1   8  -6 3.92749 2.18248   2
   1   8  -6 2.24146 2.19848   1
  -1  -8   6 1.21951 2.22751   2
  -1  -8   6 0.19209 2.09994   1
   0   8  -6 118.463   9.735   1
   0   8  -6 132.095   9.661   2
   0  -8   6 109.901   9.426   1
   0  -8   6 120.626   9.677   2
  -1   8  -6 -0.3094  1.7467   2
  -1   8  -6 -0.2324  2.1626   1
   1  -8   6 -3.2582  2.0194   2
   1  -8   6 -1.2571  2.1172   1
  -2   8  -6 -0.0393  2.2898   1
  -2   8  -6 -1.0548  1.6504   2
   2  -8   6 0.94451 2.20128   1
   2  -8   6 -0.4641  2.3420   2
  -3   8  -6 34.6939  5.7250   1
   3  -8   6 34.8096  5.2976   1
   3  -8   6 39.4846  6.0675   2
  -4   8  -6 40.0102  5.9059   1
   4  -8   6 26.5845  4.7006   1
   4  -8   6 37.0531  6.0070   3
   4  -8   6 30.8811  5.5378   2
  -5   8  -6 55.2329  7.3638   1
   5  -8   6 59.9954  7.8494   2
   5  -8   6 65.0118  8.5544   3
   6  -8   6 -3.5409  2.5628   2
   6  -8   6 1.65895 3.74749   3
   7  -8   6 -3.6725  3.5283   3
   7  -8   6 -1.2742  3.3368   2
   8  -8   6 18.2341  6.1699   3
   8  -8   6 23.3047  5.8444   2
   9  -8   6 0.39594 4.06715   2
   9  -8   6 -0.1605  5.3511   3
  11   7  -6 12.2712  3.6405   2
  10   7  -6 6.48385 3.20021   2
   9   7  -6 -0.1589  2.4931   2
   8   7  -6 19.2675  3.8315   2
   7   7  -6 1.65115 2.41113   2
   7   7  -6 0.64645 1.26450   1
   7   7  -6 2.47768 1.19682   1
   6   7  -6 4.30650 1.88546   1
   6   7  -6 2.59026 2.39479   2
   6   7  -6 0.67390 1.79388   1
   6   7  -6 3.27343 2.24030   2
  -6  -7   6 1.62998 2.06297   1
   5   7  -6 3.40297 2.40949   2
   5   7  -6 -1.7953  1.5811   1
   5   7  -6 -1.4289  1.9666   2
   5   7  -6 -0.6942  1.7379   1
  -5  -7   6 -0.2513  1.9137   1
   4   7  -6 131.622   9.181   1
   4   7  -6 122.899   9.139   2
   4   7  -6 113.198   9.678   2
   4   7  -6 103.946   8.722   1
  -4  -7   6 124.421   9.293   1
   3   7  -6 -1.1676  1.5357   1
   3   7  -6 -0.0800  1.9032   2
   3   7  -6 1.33550 1.85443   1
   3   7  -6 -1.9170  1.7300   2
  -3  -7   6 -2.1581  1.5445   2
  -3  -7   6 0.43083 1.82492   1
   2   7  -6 0.50921 1.93005   1
   2   7  -6 -1.8623  1.5034   2
  -2  -7   6 0.51527 1.78771   1
  -2  -7   6 0.94982 1.89256   2
   1   7  -6 202.818  14.096   1
   1   7  -6 213.151  14.054   2
  -1  -7   6 202.946  14.082   1
  -1  -7   6 214.354  14.279   2
   0   7  -6 94.5092  7.7933   2
   0   7  -6 102.285   8.378   1
   0  -7   6 116.796   8.523   1
   0  -7   6 87.8841  8.1712   2
  -1   7  -6 44.5631  5.5177   1
  -1   7  -6 46.6657  5.0970   2
   1  -7   6 44.8884  5.5533   1
   1  -7   6 40.2883  5.4744   2
  -2   7  -6 145.231   9.968   2
  -2   7  -6 132.955  10.440   1
   2  -7   6 127.138  10.004   1
   2  -7   6 126.082  10.423   2
  -3   7  -6 280.936  17.948   1
   3  -7   6 251.211  17.348   1
   3  -7   6 273.316  17.625   2
   3  -7   6 259.605  17.956   2
  -4   7  -6 -1.7725  2.0369   1
   4  -7   6 1.63066 2.27828   1
   4  -7   6 0.51682 2.76467   2
   4  -7   6 1.16050 3.02663   3
  -5   7  -6 28.6267  5.1980   1
   5  -7   6 20.8811  4.7875   2
   5  -7   6 29.7131  5.6166   3
   6  -7   6 -0.1974  2.8149   2
   6  -7   6 2.85407 3.78111   3
   7  -7   6 20.3321  4.9235   2
   7  -7   6 17.7206  5.5589   3
   8  -7   6 4.20093 4.68435   3
   8  -7   6 1.82338 3.69248   2
   9  -7   6 -4.8877  3.2304   2
   9  -7   6 -1.3902  3.6825   3
  10  -7   6 2.89041 5.29512   3
  10  -7   6 1.93316 4.05310   2
  11   6  -6 -0.2450  2.6408   2
  10   6  -6 8.57899 2.94731   2
   9   6  -6 1.73160 2.39614   2
   8   6  -6 10.7668  3.0342   2
   7   6  -6 96.6730  8.1921   2
   7   6  -6 89.3025  7.6219   2
   6   6  -6 7.75474 1.99722   1
   6   6  -6 5.88308 2.55097   2
   6   6  -6 5.37341 1.92199   1
   6   6  -6 7.06444 2.57416   2
  -6  -6   6 8.74742 2.66630   1
   5   6  -6 7.19680 2.42192   2
   5   6  -6 3.91090 2.05570   2
   5   6  -6 0.91073 0.94428   1
   5   6  -6 3.73341 1.81168   1
  -5  -6   6 2.94612 2.02507   1
   4   6  -6 394.139  23.618   1
   4   6  -6 371.723  23.557   1
   4   6  -6 397.040  23.808   2
  -4  -6   6 397.630  23.782   1
   3   6  -6 1024.23   57.50   1
   3   6  -6 1033.46   58.09   2
   3   6  -6 887.438  57.516   2
   3   6  -6 1007.82   57.41   1
  -3  -6   6 1010.59   57.45   2
  -3  -6   6 1054.23   57.66   1
   2   6  -6 618.939  37.653   1
   2   6  -6 598.091  38.103   2
   2   6  -6 674.117  37.930   1
   2   6  -6 631.481  37.814   2
  -2  -6   6 698.486  38.036   2
  -2  -6   6 645.729  37.822   1
   1   6  -6 5.81513 2.08690   2
   1   6  -6 4.13936 2.22136   1
  -1  -6   6 3.97375 2.18662   2
  -1  -6   6 6.77285 2.46657   1
   0   6  -6 1200.44   70.41   1
   0   6  -6 1133.19   70.28   2
   0  -6   6 1392.10   70.56   1
   0  -6   6 1209.46   70.72   2
  -1   6  -6 35.1340  4.1821   2
  -1   6  -6 39.0807  4.6864   1
   1  -6   6 31.0915  4.2802   2
   1  -6   6 29.0209  4.0574   1
  -2   6  -6 73.7164  6.9508   1
  -2   6  -6 87.7649  6.6467   2
   2  -6   6 86.3289  7.0667   2
   2  -6   6 74.3085  6.8436   1
   2  -6   6 75.0512  7.1067   2
  -3   6  -6 37.7651  4.9043   1
  -3   6  -6 39.3584  4.4387   2
   3  -6   6 29.1655  4.5823   2
   3  -6   6 43.9697  4.9969   2
   3  -6   6 32.8562  4.4185   1
  -4   6  -6 72.9177  7.3111   1
   4  -6   6 65.4701  7.4344   3
   4  -6   6 69.2630  7.3292   2
   4  -6   6 66.6060  6.3105   1
   4  -6   6 86.2140  7.1817   2
  -5   6  -6 2.03772 2.49578   1
   5  -6   6 -2.8353  2.1717   2
   5  -6   6 3.88525 3.44173   3
   6  -6   6 5.10753 3.14844   2
   6  -6   6 1.93991 3.79108   3
   7  -6   6 28.5560  5.3501   2
   7  -6   6 50.9644  7.6999   3
   8  -6   6 10.2254  3.9986   2
   9  -6   6 -1.0580  4.1918   3
   9  -6   6 2.25614 3.71742   2
  10  -6   6 4.26630 4.15037   2
  10  -6   6 3.33347 4.74768   3
  11   5  -6 9.23864 3.42501   2
  10   5  -6 -0.9810  2.3354   2
   9   5  -6 46.7329  5.3790   2
   8   5  -6 2.59028 2.63207   2
   8   5  -6 2.96353 2.27973   2
   7   5  -6 0.59649 2.11371   2
   7   5  -6 -2.0497  1.7989   2
   6   5  -6 10.1934  1.8120   1
   6   5  -6 6.47286 1.56389   1
   6   5  -6 12.4428  2.9364   2
   6   5  -6 5.82553 2.39321   2
  -6  -5   6 6.71866 2.38865   1
   5   5  -6 0.45025 0.98646   1
   5   5  -6 1.52915 1.66928   2
   5   5  -6 4.70726 1.99460   2
   5   5  -6 1.14444 1.52226   1
  -5  -5   6 2.97244 1.76825   1
   4   5  -6 18.7349  2.8734   1
   4   5  -6 18.5894  3.0112   2
   4   5  -6 20.5023  2.8648   1
   4   5  -6 7.84922 2.11046   2
  -4  -5   6 19.0740  2.9730   1
   3   5  -6 331.563  19.662   1
   3   5  -6 340.092  19.639   1
   3   5  -6 289.023  19.758   2
   3   5  -6 309.821  19.588   2
  -3  -5   6 321.994  19.608   1
  -3  -5   6 321.040  19.354   2
   2   5  -6 188.255  12.361   2
   2   5  -6 188.013  12.409   1
   2   5  -6 183.972  12.330   1
   2   5  -6 193.834  12.727   2
  -2  -5   6 189.788  12.464   2
  -2  -5   6 188.196  12.427   1
   1   5  -6 241.468  15.207   2
   1   5  -6 255.338  15.528   1
  -1  -5   6 212.386  15.195   1
  -1  -5   6 257.243  15.463   2
   0   5  -6 1.63958 1.69450   1
   0   5  -6 0.98678 1.35949   2
   0  -5   6 2.68860 1.69638   1
   0  -5   6 0.78703 1.63669   2
  -1   5  -6 125.713   8.787   1
  -1   5  -6 114.043   8.327   2
   1  -5   6 110.876   8.673   2
   1  -5   6 114.969   8.441   1
  -2   5  -6 64.1889  5.5661   2
  -2   5  -6 61.0791  5.9206   1
   2  -5   6 80.9983  6.1261   2
   2  -5   6 76.8291  6.4721   2
   2  -5   6 70.7612  6.0235   1
  -3   5  -6 156.768  11.436   1
  -3   5  -6 165.415  10.984   2
   3  -5   6 176.040  11.541   2
   3  -5   6 159.343  11.789   3
   3  -5   6 167.264  11.757   2
   3  -5   6 175.758  11.428   1
  -4   5  -6 90.6583  7.8612   1
   4  -5   6 109.621   8.236   2
   4  -5   6 99.0694  7.4389   1
   4  -5   6 87.8619  8.4015   3
  -5   5  -6 66.4064  7.1319   1
   5  -5   6 75.7769  7.4241   2
   5  -5   6 72.5798  7.9020   3
   5  -5   6 80.5897  6.8699   2
   6  -5   6 0.18913 2.84976   3
   6  -5   6 -0.7312  2.3723   2
   7  -5   6 25.1376  4.9248   2
   7  -5   6 29.6962  6.1374   3
   8  -5   6 27.1073  6.4314   3
   8  -5   6 33.6490  5.4205   2
   9  -5   6 66.1886  9.6891   3
   9  -5   6 40.7071  6.3619   2
  10  -5   6 3.92726 4.43701   3
  10  -5   6 -1.1553  3.1541   2
  12   4  -6 0.10025 2.73662   2
  11   4  -6 0.81266 2.55013   2
  10   4  -6 -0.6001  2.3784   2
   9   4  -6 24.5194  3.8008   2
   9   4  -6 19.6394  4.0815   2
   8   4  -6 5.86085 2.79296   2
   8   4  -6 7.69618 2.54700   2
   7   4  -6 80.3109  6.7305   2
   7   4  -6 72.9520  6.2818   2
   6   4  -6 0.83028 1.61490   2
   6   4  -6 0.62130 0.97356   1
   6   4  -6 -0.6516  0.7395   1
   6   4  -6 0.60088 1.76221   2
  -6  -4   6 -0.4935  1.4294   1
   5   4  -6 156.637  10.387   1
   5   4  -6 168.363  11.123   2
   5   4  -6 160.694  10.892   2
   5   4  -6 166.785  10.296   1
  -5  -4   6 169.674  10.914   1
   4   4  -6 14.6649  2.6432   2
   4   4  -6 14.6443  2.4084   1
   4   4  -6 17.0650  2.7032   1
   4   4  -6 15.1541  2.7378   2
  -4  -4   6 20.4455  2.9909   1
   3   4  -6 13.2008  2.3248   2
   3   4  -6 10.4817  2.1749   1
   3   4  -6 11.4136  2.2054   1
  -3  -4   6 10.3128  2.0266   2
  -3  -4   6 9.95724 2.19124   1
   2   4  -6 96.0350  7.4531   2
   2   4  -6 103.723   7.305   2
   2   4  -6 101.999   7.502   1
   2   4  -6 109.820   7.506   1
  -2  -4   6 99.9450  7.3307   2
  -2  -4   6 92.9063  7.1248   1
   1   4  -6 740.388  40.750   2
   1   4  -6 730.487  40.530   1
   1   4  -6 687.343  40.308   2
   1   4  -6 634.151  40.124   1
  -1  -4   6 697.949  40.488   2
  -1  -4   6 704.507  40.258   1
   0   4  -6 170.139  11.346   1
   0   4  -6 167.520  11.046   2
   0  -4   6 174.827  11.243   1
   0  -4   6 163.788  11.312   2
  -1   4  -6 19.1329  2.6526   2
  -1   4  -6 13.8448  2.7080   1
   1  -4   6 14.0424  2.5378   2
   1  -4   6 14.4983  2.6555   2
   1  -4   6 19.1699  2.9278   1
  -2   4  -6 553.176  32.175   2
  -2   4  -6 535.948  32.484   1
   2  -4   6 555.655  32.408   2
   2  -4   6 552.690  32.307   1
   2  -4   6 568.250  32.790   2
  -3   4  -6 11.9114  2.0773   2
  -3   4  -6 15.4042  2.8611   1
   3  -4   6 8.28505 2.17436   1
   3  -4   6 9.71090 2.46966   2
   3  -4   6 7.20639 2.06606   2
   3  -4   6 12.8004  2.6692   3
  -4   4  -6 39.5205  4.5478   1
   4  -4   6 30.0073  4.0229   2
   4  -4   6 18.7517  3.1614   2
   4  -4   6 43.0589  4.1140   1
   4  -4   6 27.8806  4.2418   3
  -5   4  -6 330.875  20.064   1
   5  -4   6 351.553  20.313   2
   5  -4   6 293.278  21.301   3
   5  -4   6 309.021  19.247   1
   5  -4   6 320.490  19.899   2
  -6   4  -6 148.652  11.042   1
   6  -4   6 174.826  11.300   2
   6  -4   6 151.754  12.486   3
   6  -4   6 153.458  11.242   2
   7  -4   6 3.29184 2.64516   2
   7  -4   6 0.84726 3.19966   3
   7  -4   6 0.41111 2.38232   2
   8  -4   6 44.6324  5.6738   2
   8  -4   6 32.3528  6.6662   3
   9  -4   6 0.35065 3.77482   3
   9  -4   6 -0.3359  2.8366   2
  10  -4   6 33.4130  7.2006   3
  10  -4   6 23.0889  4.9037   2
  11  -4   6 7.19257 5.23711   3
  11  -4   6 10.9351  3.9707   2
  12   3  -6 2.68918 2.99004   2
  11   3  -6 4.30975 2.77072   2
  10   3  -6 1.80931 3.98938   3
  10   3  -6 -0.0281  2.3608   2
   9   3  -6 0.38706 2.01040   2
   9   3  -6 2.47313 3.08998   2
   9   3  -6 5.52173 4.11178   3
   8   3  -6 6.99328 2.38345   2
   8   3  -6 7.78892 4.09241   3
   8   3  -6 6.65460 2.86277   2
   7   3  -6 15.9306  3.1471   2
   7   3  -6 12.3390  2.5100   2
   7   3  -6 7.62458 3.62448   3
   6   3  -6 17.6490  2.9854   2
   6   3  -6 14.4551  2.6185   2
   6   3  -6 15.9536  3.9396   3
  -6  -3   6 12.9517  2.6580   1
   5   3  -6 46.3675  3.8573   1
   5   3  -6 39.7927  4.5696   2
   5   3  -6 55.6897  4.7082   2
   5   3  -6 54.0824  4.0613   1
  -5  -3   6 51.6684  4.6545   1
   4   3  -6 805.316  45.145   2
   4   3  -6 790.235  44.919   2
   4   3  -6 803.552  44.595   1
  -4  -3   6 730.913  44.727   1
   3   3  -6 179.817  11.932   2
   3   3  -6 192.547  11.869   1
   3   3  -6 183.481  11.964   1
  -3  -3   6 196.267  12.071   1
   2   3  -6 216.564  13.330   2
   2   3  -6 229.073  13.442   1
   2   3  -6 212.552  13.335   1
   2   3  -6 225.721  13.643   2
  -2  -3   6 204.126  13.217   1
  -2  -3   6 191.772  13.163   2
   1   3  -6 917.494  53.015   1
   1   3  -6 978.263  53.463   2
   1   3  -6 948.897  52.990   1
   1   3  -6 926.256  53.085   2
  -1  -3   6 908.808  53.184   2
  -1  -3   6 909.677  52.867   1
   0   3  -6 4.61790 1.58875   1
   0   3  -6 3.97046 1.44640   2
   0  -3   6 6.68078 1.73835   2
   0  -3   6 2.24226 1.28723   1
  -1   3  -6 213.721  12.765   2
  -1   3  -6 218.157  13.118   1
   1  -3   6 201.948  13.093   2
   1  -3   6 195.289  12.801   1
   1  -3   6 196.435  12.839   2
  -2   3  -6 49.2548  4.3505   2
  -2   3  -6 58.8193  5.0031   1
   2  -3   6 53.4756  4.6921   1
   2  -3   6 54.4285  4.7073   2
   2  -3   6 64.7130  5.1547   2
  -3   3  -6 472.194  30.303   1
   3  -3   6 544.545  30.701   2
   3  -3   6 511.845  31.526   3
   3  -3   6 548.037  30.219   1
  -4   3  -6 42.2111  4.5887   1
   4  -3   6 49.8549  5.1761   3
   4  -3   6 48.6910  4.9003   2
   4  -3   6 36.9032  4.2207   2
   4  -3   6 49.7581  4.2078   1
  -5   3  -6 53.2290  5.1458   1
   5  -3   6 47.1694  5.0273   2
   5  -3   6 44.3479  3.9767   1
   5  -3   6 39.6496  4.4077   2
   5  -3   6 43.0103  5.4538   3
  -6   3  -6 186.293  12.834   1
   6  -3   6 203.968  12.744   2
   6  -3   6 195.217  14.464   3
   6  -3   6 184.854  12.806   2
   7  -3   6 9.45606 2.90136   2
   7  -3   6 7.39219 2.58258   2
   7  -3   6 12.5223  3.9803   3
   8  -3   6 13.8325  4.5191   3
   8  -3   6 10.8309  3.2262   2
   8  -3   6 7.91166 2.90484   2
   9  -3   6 16.2717  5.1958   3
   9  -3   6 16.7297  4.0219   2
  10  -3   6 5.54881 3.18528   2
  10  -3   6 7.29553 4.53706   3
  11  -3   6 44.1839  8.1917   3
  11  -3   6 37.9451  5.7376   2
  12   2  -6 -6.9779  4.0982   3
  11   2  -6 1.40524 2.65382   2
  11   2  -6 0.83446 4.14315   3
  10   2  -6 0.17906 3.43962   3
  10   2  -6 -0.0589  2.3881   2
   9   2  -6 6.31728 3.34468   2
   9   2  -6 9.17909 2.76846   2
   9   2  -6 15.3767  5.1105   3
   8   2  -6 6.21139 2.34055   2
   8   2  -6 6.31680 2.87075   2
   8   2  -6 1.15591 3.40247   3
   7   2  -6 23.0284  5.0411   3
   7   2  -6 27.9767  3.9051   2
   7   2  -6 25.8966  3.4402   2
   6   2  -6 24.9662  3.1428   2
   6   2  -6 23.5466  3.3872   2
   6   2  -6 12.1746  3.7001   3
  -6  -2   6 25.6393  3.2987   1
   5   2  -6 122.427   8.503   2
   5   2  -6 111.365   7.480   1
   5   2  -6 121.518  10.043   3
   5   2  -6 122.804   8.266   2
   5   2  -6 123.100   7.657   1
  -5  -2   6 121.973   8.360   1
   4   2  -6 481.070  28.648   2
   4   2  -6 500.840  28.187   1
   4   2  -6 467.089  28.371   2
   4   2  -6 501.238  30.929   3
  -4  -2   6 488.000  28.481   1
   3   2  -6 488.283  28.297   2
   3   2  -6 477.589  28.038   1
   3   2  -6 478.303  28.148   1
   3   2  -6 490.507  30.241   3
  -3  -2   6 490.874  28.336   1
   2   2  -6 87.2018  6.9328   2
   2   2  -6 102.941   6.813   2
   2   2  -6 102.303   6.884   1
  -2  -2   6 93.1554  6.8503   1
  -2  -2   6 98.6419  6.7530   2
   1   2  -6 80.2254  5.8609   2
   1   2  -6 82.4431  6.2540   2
   1   2  -6 87.8752  6.0845   1
  -1  -2   6 78.4174  5.9544   2
  -1  -2   6 81.1162  5.9698   1
   0   2  -6 555.288  31.233   1
   0   2  -6 534.657  31.157   2
   0  -2   6 532.715  31.413   2
   0  -2   6 528.316  31.109   1
   0  -2   6 544.404  31.176   2
  -1   2  -6 5.97507 1.48237   2
   1  -2   6 3.48282 1.40877   2
   1  -2   6 4.47828 1.48295   1
   1  -2   6 3.34310 1.68720   2
  -2   2  -6 371.362  21.259   2
   2  -2   6 372.179  21.812   2
   2  -2   6 359.245  21.439   2
   2  -2   6 350.493  21.370   1
   3  -2   6 307.835  19.361   2
   3  -2   6 324.656  19.843   3
   3  -2   6 324.394  18.938   1
   4  -2   6 137.176   9.003   1
   4  -2   6 140.587   9.232   2
   4  -2   6 148.800   9.738   2
   4  -2   6 138.845  10.081   3
  -5   2  -6 109.156   7.782   1
   5  -2   6 103.742   7.556   2
   5  -2   6 114.238   8.030   2
   5  -2   6 111.060   8.907   3
  -6   2  -6 47.8850  4.9931   1
   6  -2   6 57.8698  4.9015   2
   6  -2   6 51.9328  5.3142   2
   6  -2   6 66.8822  6.9822   3
   7  -2   6 37.3017  4.2416   2
   7  -2   6 41.0501  4.6793   2
   7  -2   6 54.0139  6.6974   3
   8  -2   6 82.7576  6.5481   2
   8  -2   6 72.2590  6.6879   2
   8  -2   6 71.5878  8.7685   3
   9  -2   6 15.2551  4.6624   3
   9  -2   6 15.4997  3.4778   2
   9  -2   6 14.5764  3.2982   2
  10  -2   6 13.0204  3.5832   2
  10  -2   6 10.6519  5.0056   3
  11  -2   6 7.24216 5.06367   3
  11  -2   6 7.41231 3.48596   2
  11   1  -6 7.12606 3.23276   2
  11   1  -6 3.86007 4.79489   3
  10   1  -6 1.38553 4.03782   3
  10   1  -6 1.62769 2.39949   2
   9   1  -6 -2.8737  2.9686   3
   9   1  -6 1.97472 2.26380   2
   9   1  -6 1.94300 2.93799   2
   8   1  -6 -0.9661  1.9542   2
   8   1  -6 -5.7322  2.4822   3
   8   1  -6 -2.5573  2.3179   2
   7   1  -6 12.6286  2.6001   2
   7   1  -6 12.7040  4.2101   3
   7   1  -6 17.3977  3.3387   2
   6   1  -6 6.66660 2.47052   2
   6   1  -6 6.50340 2.04480   2
   6   1  -6 7.43526 3.19558   3
  -6  -1   6 7.15291 2.02877   1
   5   1  -6 11.5437  2.5922   2
   5   1  -6 8.63909 1.57662   1
   5   1  -6 13.3814  3.4092   3
   5   1  -6 11.6540  2.3248   2
   5   1  -6 12.3342  1.8459   1
  -5  -1   6 12.9687  2.4481   1
   4   1  -6 276.593  15.992   1
   4   1  -6 269.371  18.125   3
   4   1  -6 261.825  16.335   2
   4   1  -6 250.559  16.118   2
  -4  -1   6 270.074  16.234   1
   3   1  -6 604.158  33.407   2
   3   1  -6 599.696  33.151   1
   3   1  -6 512.354  35.385   3
  -3  -1   6 587.408  33.350   1
   2   1  -6 1011.42   55.75   1
   2   1  -6 970.428  55.977   2
   2   1  -6 949.702  56.145   2
   2   1  -6 1020.09   58.87   3
  -2  -1   6 981.563  55.993   2
  -2  -1   6 988.784  58.825   3
  -2  -1   6 985.852  55.843   1
   1   1  -6 40.6548  3.5282   1
   1   1  -6 40.7873  3.3977   2
   1   1  -6 34.7991  3.7341   2
  -1  -1   6 38.8481  3.5350   3
  -1  -1   6 33.5097  3.6860   2
  -1  -1   6 41.0832  3.5847   1
   0   1  -6 139.009   9.272   2
   0   1  -6 145.469   9.432   1
   0   1  -6 151.414   9.677   2
   0  -1   6 143.584   9.550   2
   0  -1   6 156.405   9.425   2
   0  -1   6 143.122   9.390   1
  -1   1  -6 4360.04  241.28   2
   1  -1   6 4331.70  241.36   2
   1  -1   6 4294.87  241.55   2
  -2   1  -6 3.38862 1.03814   2
   2  -1   6 1.19762 0.78861   2
   2  -1   6 2.67036 1.17002   1
   2  -1   6 1.98824 1.51930   2
   2  -1   6 4.92510 1.11068   3
   3  -1   6 123.210   7.947   2
   3  -1   6 118.568   7.877   3
   3  -1   6 97.1604  7.4035   2
   3  -1   6 119.601   7.520   1
  -4   1  -6 151.108   9.970   3
   4  -1   6 155.128   9.221   1
   4  -1   6 149.084   9.432   2
   4  -1   6 162.388   9.870   2
   4  -1   6 124.164  10.126   3
   5  -1   6 40.9604  4.0424   2
   5  -1   6 38.0652  4.8342   3
   5  -1   6 36.1296  3.5445   2
   6  -1   6 1.04882 1.40480   2
   6  -1   6 -1.1860  1.7884   2
   6  -1   6 -1.7858  1.9218   3
   7  -1   6 145.084   9.888   2
   7  -1   6 141.412   9.405   2
   7  -1   6 140.844  11.581   3
   8  -1   6 3.16858 1.74015   2
   8  -1   6 1.52979 2.79105   3
   8  -1   6 0.60791 2.08797   2
   9  -1   6 6.98162 2.78931   2
   9  -1   6 6.81130 3.62737   3
   9  -1   6 7.41321 2.34987   2
  10  -1   6 -2.3455  2.0768   2
  10  -1   6 3.16186 3.79052   3
  10  -1   6 -1.7592  2.1245   2
  11  -1   6 9.79683 4.94013   3
  11  -1   6 6.13796 2.99076   2
  12  -1   6 7.27047 4.73490   3
  12  -1   6 3.52464 3.01913   2
  11   0  -6 4.57689 2.87642   2
  11   0  -6 0.48700 4.89450   3
  10   0  -6 2.25960 4.45646   3
  10   0  -6 0.87349 2.40182   2
   9   0  -6 16.8423  5.4826   3
   9   0  -6 7.01640 2.75246   2
   8   0  -6 106.575   7.973   2
   8   0  -6 96.8264 11.2527   3
   8   0  -6 89.1382  7.9796   2
   7   0  -6 -1.9972  2.0560   2
   7   0  -6 -1.6839  2.5044   3
   7   0  -6 0.55451 1.79560   2
   6   0  -6 45.3903  4.5469   2
   6   0  -6 44.7055  6.3399   3
   6   0  -6 45.6745  4.7762   2
  -6   0   6 39.9287  4.4532   1
   5   0  -6 336.357  19.239   1
   5   0  -6 333.630  22.485   3
   5   0  -6 341.378  20.171   2
   5   0  -6 301.397  19.896   2
  -5   0   6 342.079  20.007   1
   4   0  -6 194.908  12.441   2
   4   0  -6 194.511  12.256   2
   4   0  -6 179.384  13.737   3
  -4   0   6 201.765  12.352   1
   3   0  -6 -0.1092  0.9529   2
   3   0  -6 1.82351 1.66461   3
   3   0  -6 3.82287 1.53900   2
   3   0  -6 4.12213 1.40605   1
  -3   0   6 3.72314 1.50373   1
   2   0  -6 0.24908 1.07713   3
   2   0  -6 1.54176 1.16696   2
   2   0  -6 0.34062 0.97420   1
   2   0  -6 0.55298 1.32501   2
  -2   0   6 0.36979 1.29338   2
  -2   0   6 0.89035 1.15231   1
  -2   0   6 0.02290 1.33795   3
   1   0  -6 22.0109  2.5135   2
   1   0  -6 18.2431  2.4295   1
   1   0  -6 23.9587  2.8156   2
   1   0  -6 19.1627  2.4318   3
  -1   0   6 22.2678  2.6459   1
  -1   0   6 19.3054  2.5141   3
  -1   0   6 22.7156  2.7809   2
   0   0  -6 4491.97  259.12   2
   0   0  -6 4834.82  257.91   1
   0   0  -6 4609.12  259.28   2
   0   0   6 4511.46  257.84   1
   0   0   6 4760.73  259.19   2
   0   0   6 4532.58  259.33   2
   0   0   6 4822.16  270.26   3
[truncated: 569,933 more chars]
